# Supplementary material for: Olfaction-Related Gene Expression in the Antennae of Female Mosquitoes From Common Aedes aegypti Laboratory Strains
Source: Front Physiol. 2021 Aug 23;12:668236. doi: 10.3389/fphys.2021.668236 (PMC8419471; doi:10.3389/fphys.2021.668236)
Supplement: Supplementary file 2 [file Table_2.XLSX]

## Sheet: Sample sequencing statistics
Supplemental file 2. RNA-seq statistics from GeneWiz.
Sample	# Reads	Yield (Mbases)	Mean Quality Score	% Bases >= 30
CR1-1	27278081	8184	35.72	86.3
CR1-2	29675140	8903	35.65	85.9
CR1-3	32349172	9705	36.05	87.58
LIVER1-1	27128805	8139	35.81	86.65
LIVER1-2	33050344	9915	35.96	87.3
LIVER1-3	30605392	9182	35.89	87
PR1-1	29681607	8904	35.76	86.58
PR1-2	35217050	10565	35.78	86.51
PR1-3	25058070	7517	35.68	86.01
ROCK1-1	31591728	9477	35.74	86.22
ROCK1-2	27687143	8306	35.78	86.49
ROCK1-3	37830414	11349	35.74	86.56
Overall	367152946	110146	35.8	86.61
Mean reads per sample	3.05961e+07
Mean yield (Mbases)	9178.83

## Sheet: Sequence read mapping statistic
Sample	Total Reads	Total Mapped Reads	% Total Mapped Reads	Unique Mapped Reads	% Unique Mapped Reads
CR1-1	25726962	24234345	94.2	20275422	78.81
CR1-2	27948903	24071512	86.13	19775428	70.76
CR1-3	30980526	29562919	95.42	24981818	80.64
Liver1-1	25535570	24221614	94.85	20913754	81.9
Liver1-2	31516870	29777225	94.48	24004911	76.17
Liver1-3	29050286	27671041	95.25	24302658	83.66
PR1-1	28055367	26522137	94.53	22808528	81.3
PR1-2	33192935	31258200	94.17	25750122	77.58
PR1-3	23575303	21786962	92.41	18713712	79.38
Rock1-1	29459080	27876895	94.63	22846315	77.55
Rock1-2	26143230	24815827	94.92	20687952	79.13
Rock1-3	35833515	33306574	92.95	27642253	77.14
Average	2.89182e+07	2.70921e+07	93.6617	2.27252e+07	78.6683
