# Supplementary material for: Olfaction-Related Gene Expression in the Antennae of Female Mosquitoes From Common Aedes aegypti Laboratory Strains
Source: Front Physiol. 2021 Aug 23;12:668236. doi: 10.3389/fphys.2021.668236 (PMC8419471; doi:10.3389/fphys.2021.668236)
Supplement: Supplementary file 3 [file Table_3.XLSX]

## Sheet: Sensory Transcripts
GeneID	category	Des.Matt2016	Des.Matt2018	Des.Hill2021	Product.Description	Interpro.Description	Smart.Description	Superfamily.Description	TigrFam.Description	Prositefamilies.Description	PirSF.Description	PFam.Description	CR1-1	CR1-2	CR1-3	Liver1-1	Liver1-2	Liver1-3	PR1-1	PR1-2	PR1-3	Rock1-1	Rock1-2	Rock1-3
AAEL022674	Arrestin	NA	NA	NA	unspecified product	Arrestin-like, N-terminal;Arrestin C-terminal-like domain;Immunoglobulin E-set	Arrestin C-terminal-like domain	Immunoglobulin E-set	N/A	N/A	N/A	Arrestin-like, N-terminal;Arrestin C-terminal-like domain	0.0342628	0.0710397	0.0282802	0.0681573	0.118349	0.0573474	0.0314411	0.170298	0.0377986	0	0.171785	0
AAEL003116	Arrestin	NA	NA	NA	phosrestin i (arrestin b) (arrestin 2)	Arrestin;Arrestin-like, N-terminal;Arrestin C-terminal-like domain;Immunoglobulin E-set;Arrestin, conserved site	Arrestin C-terminal-like domain	Immunoglobulin E-set	N/A	N/A	N/A	Arrestin-like, N-terminal;Arrestin C-terminal-like domain	12886.9	7811.71	11939.5	6405.03	10695.5	11633.7	12864.2	7983.42	10452.2	5736.99	12580.6	13753.8
AAEL013535	Arrestin	NA	NA	NA	phosrestin ii (arrestin a) (arrestin 1)	Arrestin;Arrestin-like, N-terminal;Arrestin C-terminal-like domain;Immunoglobulin E-set;Arrestin, conserved site	Arrestin C-terminal-like domain	Immunoglobulin E-set	N/A	N/A	N/A	Arrestin-like, N-terminal;Arrestin C-terminal-like domain	11116.8	6318.52	8642.13	5126.6	8006.87	7587.4	10775.4	6590.43	9299.76	3110.47	8093.53	8366.24
AAEL005657	Arrestin	NA	NA	NA	unspecified product	Arrestin-like, N-terminal;Arrestin C-terminal-like domain;Immunoglobulin E-set	Arrestin C-terminal-like domain	Immunoglobulin E-set	N/A	N/A	N/A	Arrestin-like, N-terminal;Arrestin C-terminal-like domain	0.432394	0.0640368	0.118965	1.16733	0.40895	1.98161	0.472363	0.392306	0.295295	0.205683	0.454231	0.513641
AAEL008172	Arrestin	NA	NA	NA	unspecified product	Arrestin-like, N-terminal;Arrestin C-terminal-like domain;Immunoglobulin E-set	Arrestin C-terminal-like domain	Immunoglobulin E-set	N/A	N/A	N/A	Arrestin-like, N-terminal;Arrestin C-terminal-like domain	0.600363	0.661288	0.309708	0.37321	0.680447	0.53383	0.447622	0.373002	0.786502	0.511129	0.564389	0.425471
AAEL008180	Arrestin	NA	NA	NA	unspecified product	Arrestin-like, N-terminal;Arrestin C-terminal-like domain;Immunoglobulin E-set	Arrestin C-terminal-like domain	Immunoglobulin E-set	N/A	N/A	N/A	Arrestin-like, N-terminal;Arrestin C-terminal-like domain	0.152423	0.184351	0.188713	0.0505347	0.0658116	0.0425197	0.0699352	0.0631331	0.0560509	0.207629	0.101895	0.15363
AAEL008156	Arrestin	NA	NA	NA	unspecified product	Arrestin-like, N-terminal;Arrestin C-terminal-like domain;Immunoglobulin E-set	Arrestin C-terminal-like domain	Immunoglobulin E-set	N/A	N/A	N/A	Arrestin-like, N-terminal;Arrestin C-terminal-like domain	5.6193	7.13407	9.78037	13.0817	8.86104	7.22436	11.6956	10.2545	11.6796	6.6931	7.758	7.78769
AAEL008153	Arrestin	NA	NA	NA	unspecified product	Arrestin-like, N-terminal;Arrestin C-terminal-like domain;Immunoglobulin E-set	Arrestin C-terminal-like domain	Immunoglobulin E-set	N/A	N/A	N/A	Arrestin-like, N-terminal;Arrestin C-terminal-like domain	8.17997	8.73576	11.0266	15.3317	17.677	12.5216	15.2012	14.5059	18.547	14.2596	10.0161	9.66371
AAEL008151	Arrestin	NA	NA	NA	unspecified product	Arrestin-like, N-terminal;Arrestin C-terminal-like domain;Immunoglobulin E-set	Arrestin C-terminal-like domain	Immunoglobulin E-set	N/A	N/A	N/A	Arrestin-like, N-terminal;Arrestin C-terminal-like domain	1.43121	1.16578	1.71571	1.49131	1.08877	1.7681	3.59606	2.31475	3.72171	2.22809	1.29847	1.57134
AAEL008165	Arrestin	NA	NA	NA	unspecified product	Arrestin-like, N-terminal;Arrestin C-terminal-like domain;Immunoglobulin E-set	Arrestin C-terminal-like domain	Immunoglobulin E-set	N/A	N/A	N/A	Arrestin-like, N-terminal;Arrestin C-terminal-like domain	2.18259	2.82833	3.66732	4.26419	4.13972	4.43592	4.25604	4.03581	4.42868	4.99055	2.77483	3.80066
AAEL008186	Arrestin	NA	NA	NA	unspecified product	Arrestin-like, N-terminal;Arrestin C-terminal-like domain;Immunoglobulin E-set	Arrestin C-terminal-like domain	Immunoglobulin E-set	N/A	N/A	N/A	Arrestin-like, N-terminal;Arrestin C-terminal-like domain	2.07674	1.6147	1.74091	1.64601	1.26095	1.49357	1.96527	1.69348	1.5393	2.68157	1.85469	2.25671
AAEL008157	Arrestin	NA	NA	NA	unspecified product	Arrestin-like, N-terminal;Arrestin C-terminal-like domain;Immunoglobulin E-set	Arrestin C-terminal-like domain	Immunoglobulin E-set	N/A	N/A	N/A	Arrestin-like, N-terminal;Arrestin C-terminal-like domain	0.590746	0.449108	0.422583	0.979286	1.36035	1.02172	1.19261	1.33761	0.999286	1.216	1.06627	1.81604
AAEL008173	Arrestin	NA	NA	NA	unspecified product	Arrestin-like, N-terminal;Arrestin C-terminal-like domain;Immunoglobulin E-set	Arrestin C-terminal-like domain	Immunoglobulin E-set	N/A	N/A	N/A	Arrestin-like, N-terminal;Arrestin C-terminal-like domain	0.0985954	0.204425	0.0813797	0.0326885	0.141901	0	0.542854	0.680631	0.616363	0.179074	0.164778	0.645942
AAEL008185	Arrestin	NA	NA	NA	unspecified product	Arrestin-like, N-terminal;Arrestin C-terminal-like domain;Immunoglobulin E-set	Arrestin C-terminal-like domain	Immunoglobulin E-set	N/A	N/A	N/A	Arrestin-like, N-terminal;Arrestin C-terminal-like domain	10.5812	9.74048	9.40406	13.6904	8.07569	9.9942	10.8178	9.7656	7.79825	6.83799	7.17628	5.94096
AAEL003869	Arrestin	NA	NA	NA	Arrestin_C domain-containing protein [Source:UniProtKB/TrEMBL;Acc:A0A1S4F5X3]	Arrestin-like, N-terminal;Arrestin C-terminal-like domain;Immunoglobulin E-set	Arrestin C-terminal-like domain	Immunoglobulin E-set	N/A	N/A	N/A	Arrestin-like, N-terminal;Arrestin C-terminal-like domain	0	0	0	0.0711846	0.0927041	0.0299473	0.0656752	0.0296437	0.0394774	0.0324969	0	0.0541018
AAEL003886	Arrestin	NA	NA	NA	unspecified product	Arrestin-like, N-terminal;Arrestin C-terminal-like domain;Immunoglobulin E-set	Arrestin C-terminal-like domain	Immunoglobulin E-set	N/A	N/A	N/A	Arrestin-like, N-terminal;Arrestin C-terminal-like domain	0.0752958	0.390291	0.155371	0.187228	0.0650208	0.0630132	0.207285	0.374247	0.041533	0.581213	0.226509	0.284594
AAEL002716	Arrestin	NA	NA	NA	Arrestin_C domain-containing protein [Source:UniProtKB/TrEMBL;Acc:A0A1S4F2U1]	Arrestin-like, N-terminal;Arrestin C-terminal-like domain;Immunoglobulin E-set	Arrestin C-terminal-like domain	Immunoglobulin E-set	N/A	N/A	N/A	Arrestin-like, N-terminal;Arrestin C-terminal-like domain	1.58708	2.56361	1.98017	2.86341	2.39041	1.72973	4.64007	4.67796	3.50171	4.59193	1.62845	2.12045
AAEL019587	Arrestin	NA	NA	NA	unspecified product	Arrestin;Arrestin-like, N-terminal;Arrestin C-terminal-like domain;Immunoglobulin E-set	Arrestin C-terminal-like domain	Immunoglobulin E-set	N/A	N/A	N/A	Arrestin-like, N-terminal;Arrestin C-terminal-like domain	0.4286	0.0555405	0.0147401	0.923642	0.0154213	1.79342	0.213039	0.0887622	0.0985061	0.0324352	0.519316	0.188996
AAEL007164	Arrestin	NA	NA	NA	unspecified product	Arrestin-like, N-terminal;Arrestin C-terminal-like domain;Immunoglobulin E-set	Arrestin C-terminal-like domain	Immunoglobulin E-set	N/A	N/A	N/A	Arrestin-like, N-terminal;Arrestin C-terminal-like domain	4.20646	7.56907	9.07672	7.85966	7.26487	6.43708	10.1739	11.7979	8.81703	14.4068	7.71297	8.54007
AAEL013713	Arrestin	NA	NA	NA	trypsin	Arrestin;Arrestin-like, N-terminal;Arrestin C-terminal-like domain;Immunoglobulin E-set;Arrestin, conserved site	Arrestin C-terminal-like domain	Immunoglobulin E-set	N/A	N/A	N/A	Arrestin-like, N-terminal;Arrestin C-terminal-like domain	12.1988	7.27189	8.71713	22.1935	13.0524	25.0935	27.0332	22.2928	18.5007	20.8757	23.9379	17.0264
AAEL023000	Arrestin	NA	NA	NA	unspecified product	Arrestin-like, N-terminal;Arrestin C-terminal-like domain;Immunoglobulin E-set	Arrestin C-terminal-like domain	Immunoglobulin E-set	N/A	N/A	N/A	Arrestin-like, N-terminal;Arrestin C-terminal-like domain	0.192611	0.519162	0.286163	0	0.199592	0.257906	0.530246	0.41485	0.637464	0.979524	0.927078	1.04833
AAEL022290	Arrestin	NA	NA	NA	unspecified product	Arrestin-like, N-terminal;Arrestin C-terminal-like domain;Immunoglobulin E-set	Arrestin C-terminal-like domain	Immunoglobulin E-set	N/A	N/A	N/A	Arrestin-like, N-terminal;Arrestin C-terminal-like domain	0	0	0	0.0583092	0.0506243	0	0	0	0	0	0	0.0443162
AAEL026808	Arrestin	NA	NA	NA	unspecified product	Arrestin-like, N-terminal;Arrestin C-terminal-like domain;Immunoglobulin E-set	Arrestin C-terminal-like domain	Immunoglobulin E-set	N/A	N/A	N/A	Arrestin-like, N-terminal;Arrestin C-terminal-like domain	0	0	0.0335127	0	0	0.033979	0	0	0	0.0368719	0.122142	0.0306927
AAEL009584	G-protein alpha (G_Alpha)	NA	NA	NA	elg, drosophila	Ets domain;Pointed domain;Sterile alpha motif/pointed domain superfamily;GA-binding protein alpha subunit, N-terminal;Winged helix DNA-binding domain superfamily	Pointed domain;Ets domain	Winged helix DNA-binding domain superfamily;Sterile alpha motif/pointed domain superfamily	N/A	N/A	N/A	Ets domain;Pointed domain;GA-binding protein alpha subunit, N-terminal	8.1126	7.85922	10.1134	9.7941	6.8606	9.27081	10.3196	9.38541	9.99907	9.93309	8.02272	8.39533
AAEL010506	G-protein alpha (G_Alpha)	NA	NA	NA	GTP-binding protein alpha subunit, gna	G-protein alpha subunit, group Q;Guanine nucleotide binding protein (G-protein), alpha subunit;G protein alpha subunit, helical insertion;P-loop containing nucleoside triphosphate hydrolase	Guanine nucleotide binding protein (G-protein), alpha subunit	G protein alpha subunit, helical insertion;P-loop containing nucleoside triphosphate hydrolase	N/A	N/A	N/A	Guanine nucleotide binding protein (G-protein), alpha subunit	163.143	118.019	96.4195	130.398	132.128	131.435	104.563	124.205	125.29	52.5367	161.15	114.051
AAEL011168	G-protein alpha (G_Alpha)	NA	NA	NA	GTP-binding protein (i) alpha subunit, gnai	Guanine nucleotide binding protein (G-protein), alpha subunit;G-protein alpha subunit, group I;G protein alpha subunit, helical insertion;P-loop containing nucleoside triphosphate hydrolase	Guanine nucleotide binding protein (G-protein), alpha subunit	G protein alpha subunit, helical insertion;P-loop containing nucleoside triphosphate hydrolase	N/A	N/A	N/A	Guanine nucleotide binding protein (G-protein), alpha subunit	9.84472	6.63835	8.22161	14.6444	8.45113	12.7957	9.84674	8.23949	7.09626	9.50724	9.40588	8.62742
AAEL013778	G-protein alpha (G_Alpha)	NA	NA	NA	F-actin capping protein alpha	F-actin-capping protein subunit alpha;F-actin capping protein, alpha subunit, conserved site;F-actin-capping protein subunit alpha/beta	N/A	F-actin-capping protein subunit alpha/beta	N/A	N/A	N/A	F-actin-capping protein subunit alpha	13.1541	10.2908	11.9716	17.2271	12.4805	20.6069	15.5516	13.9218	9.92967	15.507	16.8263	13.4428
AAEL019537	G-protein alpha (G_Alpha)	NA	NA	NA	unspecified product	Guanine nucleotide binding protein (G-protein), alpha subunit;G protein alpha subunit, helical insertion;P-loop containing nucleoside triphosphate hydrolase	Guanine nucleotide binding protein (G-protein), alpha subunit	G protein alpha subunit, helical insertion;P-loop containing nucleoside triphosphate hydrolase	N/A	N/A	N/A	Guanine nucleotide binding protein (G-protein), alpha subunit	0.213894	0.11087	0.176546	0.106372	0.153921	0.0596674	0.7524	1.00406	0.86521	0.097121	0.142988	0.215586
AAEL008641	G-protein alpha (G_Alpha)	NA	NA	NA	GTP-binding protein (o) alpha subunit, gnao	Guanine nucleotide binding protein (G-protein), alpha subunit;G-protein alpha subunit, group I;G protein alpha subunit, helical insertion;P-loop containing nucleoside triphosphate hydrolase	Guanine nucleotide binding protein (G-protein), alpha subunit	G protein alpha subunit, helical insertion;P-loop containing nucleoside triphosphate hydrolase	N/A	N/A	N/A	Guanine nucleotide binding protein (G-protein), alpha subunit	27.7582	25.7649	28.7678	55.2491	44.3625	46.695	37.3078	41.8408	27.6413	29.9397	40.6507	30.4919
AAEL008058	G-protein alpha (G_Alpha)	NA	NA	NA	liprin alpha (lar-interacting protein alpha) (synapse defective protein 2)	Sterile alpha motif domain;Sterile alpha motif/pointed domain superfamily;LAR-interacting protein, Liprin;Liprin-alpha;Liprin-alpha, SAM domain repeat 1;Liprin-alpha, SAM domain repeat 2;Liprin-alpha, SAM domain repeat 3	Sterile alpha motif domain	Sterile alpha motif/pointed domain superfamily	N/A	N/A	N/A	Sterile alpha motif domain;Sterile alpha motif domain	13.4943	11.2027	16.2856	24.2368	14.9955	26.5567	20.7329	18.6718	14.3976	19.0409	22.9118	17.0285
AAEL008630	G-protein alpha (G_Alpha)	NA	NA	NA	GTP-binding protein alpha subunit, gna	G-protein alpha subunit, group 12/13;Guanine nucleotide binding protein (G-protein), alpha subunit;G protein alpha subunit, helical insertion;P-loop containing nucleoside triphosphate hydrolase	Guanine nucleotide binding protein (G-protein), alpha subunit	G protein alpha subunit, helical insertion;P-loop containing nucleoside triphosphate hydrolase	N/A	N/A	N/A	Guanine nucleotide binding protein (G-protein), alpha subunit	0.630672	0.628663	0.18019	1.0133	0.209465	2.13147	0.467438	0.361692	0.428156	1.27762	1.09455	0.678448
AAEL003989	G-protein alpha (G_Alpha)	NA	NA	NA	GTP-binding protein alpha subunit, gna	G-protein alpha subunit, group S;Guanine nucleotide binding protein (G-protein), alpha subunit;G protein alpha subunit, helical insertion;P-loop containing nucleoside triphosphate hydrolase	Guanine nucleotide binding protein (G-protein), alpha subunit	G protein alpha subunit, helical insertion;P-loop containing nucleoside triphosphate hydrolase	N/A	N/A	N/A	Guanine nucleotide binding protein (G-protein), alpha subunit	27.9889	37.4365	34.1774	41.8445	59.723	32.5793	43.1694	53.6063	37.0758	64.3437	48.7567	46.4641
AAEL002167	Gustatory receptor (Gr)	AaegGr2	NA	AaGPRGr2	gustatory receptor (Gr2)	7TM chemoreceptor	N/A	N/A	N/A	N/A	N/A	7TM chemoreceptor	1.45826	1.80754	1.3083	0.69368	0.602255	0.76937	0.610901	0.4727	0.419672	1.12276	0.85829	0.28757
AAEL017158	Gustatory receptor (Gr)	AaegGr67	NA	AaGPRGr67	gustatory receptor Gr67	7TM chemoreceptor	N/A	N/A	N/A	N/A	N/A	7TM chemoreceptor	0.0901864	0	0.049626	0	0.0259598	0	0.0551727	0.0498065	0.132658	0.0546003	0.0301449	0.0227251
AAEL011174	Gustatory receptor (Gr)	AaegGr11	NA	AaGPRGr11	gustatory receptor Gr11	Gustatory receptor	N/A	N/A	N/A	N/A	Gustatory receptor	Gustatory receptor	0.770637	1.37993	1.1565	0.836176	0.99821	0.674241	0.482162	0.725443	0.695588	0.572591	0.0702506	0.317755
AAEL017304	Gustatory receptor (Gr)	AaegGr15	NA	AaGPRGr15	gustatory receptor Gr51	7TM chemoreceptor	N/A	N/A	N/A	N/A	N/A	7TM chemoreceptor	0.0838611	0.39122	0.138436	0.500462	0.796589	0.210544	0.0769547	0.104205	0.0925152	0.228469	0.0420459	0.0633936
AAEL017295	Gustatory receptor (Gr)	AaegGr65	NA	AaGPRGr65	gustatory receptor Gr65	N/A	N/A	N/A	N/A	N/A	N/A	N/A	0	0	0	0.0524238	0.0455145	0.132328	0	0.130986	0	0.0957292	0.105704	0
AAEL017394	Gustatory receptor (Gr)	AaegGr66	NA	AaGPRGr66	gustatory receptor Gr66	N/A	N/A	N/A	N/A	N/A	N/A	N/A	0.0492117	0.102034	0.0812377	0.293683	0.424961	0.247104	0.135477	0.163066	0.21716	0.134071	0.0493471	0.111603
AAEL017327	Gustatory receptor (Gr)	AaegGr18	NA	AaGPRGr18	gustatory receptor Gr18	7TM chemoreceptor	N/A	N/A	N/A	N/A	N/A	7TM chemoreceptor	0	0	0.15452	0.0465506	0.0404154	0	0	0.116312	0	0	0.0469309	0.247656
AAEL017097	Gustatory receptor (Gr)	AaegGr17	NA	AaGPRGr17	gustatory receptor Gr17	7TM chemoreceptor	N/A	N/A	N/A	N/A	N/A	7TM chemoreceptor	0	0	0	0	0	0	0.103504	0	0.0622164	0	0	0.0426322
AAEL017230	Gustatory receptor (Gr)	AaegGr16	NA	AaGPRGr16	gustatory receptor Gr16	7TM chemoreceptor	N/A	N/A	N/A	N/A	N/A	7TM chemoreceptor	0	0.0401274	0	0.0384993	0	0	0	0	0.0427017	0	0	0
AAEL011073	Gustatory receptor (Gr)	AaegGr19	NA	AaGPRGr19	gustatory receptor Gr19	7TM chemoreceptor	N/A	N/A	N/A	N/A	N/A	7TM chemoreceptor	0.858426	1.53149	1.30173	0.853812	0.672326	0.58474	0.476302	0.909564	0.660706	1.06963	0.820751	0.422549
AAEL002380	Gustatory receptor (Gr)	AaegGr1	NA	AaGPRGr1	gustatory receptor (Gr1)	7TM chemoreceptor	N/A	N/A	N/A	N/A	N/A	7TM chemoreceptor	0.763147	1.45043	0.293951	0.379523	2.08685	1.40505	1.26054	0.948278	0.645457	0.877841	1.556	0.153837
AAEL017235	Gustatory receptor (Gr)	AaegGr37	NA	AaGPRGr37	gustatory receptor Gr37	7TM chemoreceptor	N/A	N/A	N/A	N/A	N/A	7TM chemoreceptor	0	0	0	0	0	0.0362217	0	0	0.0954972	0	0	0.0327185
AAEL017323	Gustatory receptor (Gr)	AaegGr39	NA	AaGPRGr39	NA	NA	NA	NA	NA	NA	NA	NA	0	0.0387703	0.185209	0.260381	0.193769	0.187786	0.102955	0.0619609	0.123773	0.135849	0.0750023	0.0565414
AAEL017446	Gustatory receptor (Gr)	AaegGr33	NA	AaGPRGr33	gustatory receptor Gr33a	7TM chemoreceptor	N/A	N/A	N/A	N/A	N/A	7TM chemoreceptor	0.705759	0.775994	0.935573	0.361619	0.794131	0.626428	0.902766	1.25787	1.01453	1.35952	0.836374	1.29335
AAEL010058	Gustatory receptor (Gr)	AaegGr3	NA	AaGPRGr3	gustatory receptor Gr3	7TM chemoreceptor	N/A	N/A	N/A	N/A	N/A	7TM chemoreceptor	1.01311	1.01138	0.7433	0.709099	1.00447	0.659437	0.482055	1.33659	0.579528	0.579279	0.82777	0.0567295
AAEL017182	Gustatory receptor (Gr)	AaegGr43	NA	AaGPRGr43	gustatory receptor Gr43	N/A	N/A	N/A	N/A	N/A	N/A	N/A	0.0356039	0	0.0587742	0.0708251	0.184472	0.059592	0.0653435	0.029494	0.117834	0.0323328	0.0714037	0
AAEL006494	Gustatory receptor (Gr)	AaegGr45	NA	AaGPRGr45	gustatory receptor (Gr45)	N/A	N/A	N/A	N/A	N/A	N/A	N/A	0	0.0994314	0	0	0.0828241	0.321067	3.60856	2.3836	3.70336	0.261302	0	0.290015
AAEL007940	Gustatory receptor (Gr)	AaegGr77	NA	AaGPRGr77	gustatory receptor Gr77	7TM chemoreceptor	N/A	N/A	N/A	N/A	N/A	7TM chemoreceptor	0.887137	0.972238	0.774076	0.277316	0.284543	0.148485	0.372149	0.419942	0.615174	0.552433	0.050833	0.114963
AAEL017450	Gustatory receptor (Gr)	AaegGr60	NA	AaGPRGr60	gustatory receptor Gr60	7TM chemoreceptor	N/A	N/A	N/A	N/A	N/A	7TM chemoreceptor	0.169869	0.132076	0.140208	0.0422391	0.0366721	0.0355398	0.19485	0.492514	0.374798	0.34709	0.425842	0.25682
AAEL007935	Gustatory receptor (Gr)	AaegGr20	NA	AaGPRGr20	gustatory receptor Gr20	7TM chemoreceptor	N/A	N/A	N/A	N/A	N/A	7TM chemoreceptor	0.225163	0.164769	0.15305	0.0658684	0.0571871	0.15518	0.133695	0.219439	0.131505	0.360839	0.172657	0.250306
AAEL017488	Gustatory receptor (Gr)	AaegGr49	NA	AaGPRGr49	gustatory receptor Gr49	7TM chemoreceptor	N/A	N/A	N/A	N/A	N/A	7TM chemoreceptor	0.049997	0	0	0.149185	0	0.0418412	0	0.0828342	0	0	0.0501345	0.075589
AAEL013200	Gustatory receptor (Gr)	AaegGr59	NA	AaGPRGr59	gustatory receptor Gr59	7TM chemoreceptor	N/A	N/A	N/A	N/A	N/A	7TM chemoreceptor	0	0.0565979	0	0	0.188579	0	0	0.045226	0	0.247895	0.10949	0.0412703
AAEL013190	Gustatory receptor (Gr)	AaegGr22	NA	AaGPRGr22	gustatory receptor Gr22	7TM chemoreceptor	N/A	N/A	N/A	N/A	N/A	7TM chemoreceptor	0	0.0251033	0.0199868	0.0963392	0.041821	0.0202649	0	0	0.0267138	0.0219902	0	0.0183049
AAEL013193	Gustatory receptor (Gr)	AaegGr25	NA	AaGPRGr25	gustatory receptor Gr25	7TM chemoreceptor	N/A	N/A	N/A	N/A	N/A	7TM chemoreceptor	0	0.152254	0.242444	0.0730384	0.126824	0.0614543	0	0.0608314	0.243033	0.266745	0	0
AAEL000012	Gustatory receptor (Gr)	AaegGr6	NA	AaGPRGr6	gustatory receptor Gr6	Gustatory receptor	N/A	N/A	N/A	N/A	Gustatory receptor	Gustatory receptor	0.0323375	0.0335239	0.106764	0.0643274	0	0.0541249	0.178046	0.187517	0.0356746	0.176199	0.0648529	0.14667
AAEL024813	Gustatory receptor (Gr)	NA	NA	AaGPRGr7	gustatory receptor Gr7	Gustatory receptor	N/A	N/A	N/A	N/A	Gustatory receptor	Gustatory receptor	0.0725825	0	0	0.144385	0	0	0	0.0901902	0.0800726	0.164785	0.109173	0.0274338
AAEL000069	Gustatory receptor (Gr)	AaegGr8P	NA	AaGPRGr8	gustatory receptor 64a, putative	Gustatory receptor	N/A	N/A	N/A	N/A	Gustatory receptor	Gustatory receptor	0.0431496	0	0	0	0	0	0	0.0714897	0	0	0.129805	0
AAEL000043	Gustatory receptor (Gr)	AaegGr5	NA	AaGPRGr59	gustatory receptor 64e, putative	Gustatory receptor	N/A	N/A	N/A	N/A	Gustatory receptor	Gustatory receptor	0.0274703	0.0569563	0.0906949	0.109291	0.403268	0.137935	0.075624	0.273075	0.181831	0	0.0275459	0.373784
AAEL000048	Gustatory receptor (Gr)	AaegGr4	NA	AaGPRGr4	gustatory receptor Gr4	Gustatory receptor	N/A	N/A	N/A	N/A	Gustatory receptor	Gustatory receptor	0.0771851	0	0.0212359	0.537392	0.68874	0.667474	0.708285	0.831214	0.652819	0.560749	0.0515983	0.19449
AAEL011571	Gustatory receptor (Gr)	AaegGr14	NA	AaGPRGr14	gustatory receptor Gr14	7TM chemoreceptor	N/A	N/A	N/A	N/A	N/A	7TM chemoreceptor	0.0288769	0.0299363	0.0715041	0.0287217	0	0	0.0264987	0.0956856	0.0637137	0	0.0579127	0.0436582
AAEL022316	Gustatory receptor (Gr)	NA	NA	AaGPRGr13	unspecified product	Gustatory receptor	N/A	N/A	N/A	N/A	N/A	Gustatory receptor	0.0737692	0.0382378	0	0	0	0.0308678	0	0.12222	0	0.0334958	0	0.0278824
AAEL011598	Gustatory receptor (Gr)	NA	NA	NA	Gustatory receptor [Source:UniProtKB/TrEMBL;Acc:A0A1S4FU22]	7TM chemoreceptor	N/A	N/A	N/A	N/A	N/A	7TM chemoreceptor	0.131944	0.234488	0.248926	0.112487	0.260431	0.189292	0.328639	0.296675	0.332708	0.547755	0.132307	0.384716
AAEL009545	Gustatory receptor (Gr)	AaegGr76	NA	AaGPRGr76	gustatory receptor Gr76	7TM chemoreceptor	N/A	N/A	N/A	N/A	N/A	7TM chemoreceptor	0.139165	0.324609	0.114865	0.0346042	0	0.0582318	0.223482	0.0576416	0.191908	0.0947843	0	0
AAEL000162	Gustatory receptor (Gr)	AaegGr34	NA	AaGPRGr34	gustatory receptor (Gr34)	7TM chemoreceptor	N/A	N/A	N/A	N/A	N/A	7TM chemoreceptor	2.853	1.82275	3.1763	0.725916	0.601595	0.916175	1.64389	1.34659	1.86649	0.903796	0.864909	1.20373
AAEL027784	Gustatory receptor (Gr)	NA	NA	NA	Gustatory receptor [Source:UniProtKB/TrEMBL;Acc:A0A1S4FU22]	7TM chemoreceptor	N/A	N/A	N/A	N/A	N/A	7TM chemoreceptor	0.0245416	0	0	0	0	0	0	0.0406601	0	0.0445736	0	0.0185519
AAEL000075	Gustatory receptor (Gr)	AaegGr9	NA	AaGPRGr9	NA	NA	NA	NA	NA	NA	NA	NA	0.0182691	0	0.0150791	0.0181709	0	0	0	0.0151339	0	0	0.054958	0.0690512
AAEL015150	Ionotropic receptor (Ir)	AaegIr7s.2	NA	AaegIr7s.2	NA	NA	NA	NA	NA	NA	NA	NA	0	0.0219219	0	0	0	0	0	0	0.0466565	0.0192033	0.0424085	0.111896
AAEL015149	Ionotropic receptor (Ir)	AaegIr7r.2	NA	AaegIr7r.1	NA	NA	NA	NA	NA	NA	NA	NA	0	0	0.0202917	0	0	0	0.0225597	0.0203655	0	0	0	0
AAEL014686	Ionotropic receptor (Ir)	AaegIr7y.2	NA	AaegIr7y.1	NA	NA	NA	NA	NA	NA	NA	NA	0	0	0	0.0286777	0	0.0241293	0	0	0.063616	0	0.0289119	0.0217956
AAEL003353	Ionotropic receptor (Ir)	AaegIr7n.1	NA	AaegIr7n.2	NA	NA	NA	NA	NA	NA	NA	NA	0	0	0	0	0	0	0	0	0	0	0.0598431	0.0676702
AAEL027719	Ionotropic receptor (Ir)	NA	NA	AaegIr7m.1	NA	NA	NA	NA	NA	NA	NA	NA	0	0	0	0	0	0.0261334	0	0	0	0	0.0313133	0
AAEL003340	Ionotropic receptor (Ir)	AaegIr7k.1	NA	AaegIr7k.1	NA	NA	NA	NA	NA	NA	NA	NA	0.0268683	0	0	0	0	0	0	0.0222575	0	0.0243998	0	0.101554
AAEL003329	Ionotropic receptor (Ir)	AaegIr7q.1	NA	AaegIr7q.1	NA	NA	NA	NA	NA	NA	NA	NA	0.139803	0.0579729	0.0461568	0	0.0241451	0	0	0	0	0.15235	0.0560751	0.0845458
AAEL003341	Ionotropic receptor (Ir)	AaegIr7q.2	NA	AaegIr7q.2	NA	NA	NA	NA	NA	NA	NA	NA	0	0	0.0760608	0.061104	0.0530507	0	0	0	0	0.0557899	0.0308016	0.0464403
AAEL015265	Ionotropic receptor (Ir)	AaegIr100d	NA	AaegIr100d	NA	NA	NA	NA	NA	NA	NA	NA	0	0	0	0	0	0	0	0.0257402	0	0	0	0
AAEL020714	Ionotropic receptor (Ir)	NA	NA	AaegIr100a.2	NA	NA	NA	NA	NA	NA	NA	NA	0	0.0281762	0.0224333	0.027033	0	0.045491	0.0748222	0.0675448	0.239871	0.024682	0	0.184911
AAEL015267	Ionotropic receptor (Ir)	AaegIr100c.2	NA	AaegIr100c.2	NA	NA	NA	NA	NA	NA	NA	NA	0	0	0	0.103494	0.20217	0.239468	0.0238709	0.0646474	0.0573952	0	0.0521695	0.0196643
AAEL015079	Ionotropic receptor (Ir)	AaegIr100e.1	NA	AaegIr100e.2	NA	NA	NA	NA	NA	NA	NA	NA	0.0487228	0	0.100538	0.0242304	0.0420739	0	0	0.181627	0.215003	0	0.0732852	0.220988
AAEL002922	Ionotropic receptor (Ir)	AaegIr8a	NA	AaegIr8a	ionotropic receptor 8a	Ionotropic glutamate receptor;Ionotropic glutamate receptor, metazoa;Ionotropic glutamate receptor, L-glutamate and glycine-binding domain	Ionotropic glutamate receptor;Ionotropic glutamate receptor, L-glutamate and glycine-binding domain	N/A	N/A	N/A	N/A	Ionotropic glutamate receptor;Ionotropic glutamate receptor, L-glutamate and glycine-binding domain	6.08791	8.38755	10.8763	9.02745	8.38671	10.1896	7.94951	9.95467	8.99578	22.6195	8.28831	11.4751
AAEL022101	Ionotropic receptor (Ir)	NA	NA	AaegIr101	NA	NA	NA	NA	NA	NA	NA	NA	1.05876	0.329281	1.04867	0.351023	0.0914278	0.265815	0.388626	0.438534	0.116802	6.3458	4.06975	3.78834
AAEL025467	Ionotropic receptor (Ir)	NA	NA	AaegIr40a	NA	NA	NA	NA	NA	NA	NA	NA	0.178259	0.184799	0.202308	0.421089	0.0192416	0.466188	0.143131	0.313795	0.172072	0.303527	0.223436	0.101064
AAEL011690	Ionotropic receptor (Ir)	AaegIr87a.2	NA	AaegIr87a.2	NA	NA	NA	NA	NA	NA	NA	NA	1.33857	2.17315	2.91844	4.01924	1.19952	3.65654	2.41031	2.55247	1.6996	10.0687	3.31764	4.18112
AAEL011691	Ionotropic receptor (Ir)	AaegIr87a.1	NA	AaegIr87a.1	NA	NA	NA	NA	NA	NA	NA	NA	0.738551	0.871987	1.13452	1.36714	0.620051	1.71687	0.734205	0.356889	0.611075	3.65157	1.58403	1.6904
AAEL014086	Ionotropic receptor (Ir)	AaegIr75o	NA	AaegIr75o	NA	NA	NA	NA	NA	NA	NA	NA	0.380813	0.300788	0.553801	0.901825	0.72033	1.21407	0.881948	0.901322	0.900238	3.1783	1.29105	1.76835
AAEL014089	Ionotropic receptor (Ir)	AaegIr75k.1	NA	AaegIr75k.1	NA	NA	NA	NA	NA	NA	NA	NA	1.48768	2.27133	2.36653	2.4213	1.82189	3.75764	3.30121	2.50958	2.47672	7.04976	3.39039	3.61914
AAEL023538	Ionotropic receptor (Ir)	NA	NA	AaegIr75k.3	NA	NA	NA	NA	NA	NA	NA	NA	0.916473	0.950096	1.1439	1.66746	0.521171	1.57136	1.49738	1.70357	0.88775	4.66884	1.12072	1.9939
AAEL024757	Ionotropic receptor (Ir)	NA	NA	AaegIr75k.2	NA	NA	NA	NA	NA	NA	NA	NA	1.1734	2.2555	2.07827	3.08794	3.46203	3.43696	2.73678	2.73385	2.96654	6.08277	2.23069	2.8828
AAEL023890	Ionotropic receptor (Ir)	NA	NA	AaegIr75l	NA	NA	NA	NA	NA	NA	NA	NA	0.720723	0.72048	1.29598	1.30569	0.244503	1.87409	0.566887	0.383812	0.198775	0.701257	0.258109	0.27241
AAEL024160	Ionotropic receptor (Ir)	NA	NA	AaegIr64a	NA	NA	NA	NA	NA	NA	NA	NA	0.363636	0.222759	0.313784	0.460322	0.285466	0.663965	0.318521	0.356003	0.401161	0.990679	0.430934	0.349854
AAEL010775	Ionotropic receptor (Ir)	AaegIr75e.3	NA	AaegIr75e.3	NA	NA	NA	NA	NA	NA	NA	NA	0.741746	1.09142	1.34295	2.64165	2.25217	1.58191	2.70068	2.993	2.82442	4.41098	1.77549	1.84492
AAEL013366	Ionotropic receptor (Ir)	AaegIr21a	NA	AaegIr21a	NA	NA	NA	NA	NA	NA	NA	NA	0.0544194	0.0376106	0.0449172	0.180423	0.0156644	0.136627	0.0665835	0.0601074	0.0200117	0.494195	0.127328	0.05485
AAEL013153	Ionotropic receptor (Ir)	AaegIr31a	NA	AaegIr31a	NA	NA	NA	NA	NA	NA	NA	NA	0.562092	0.906444	1.95888	0.683309	1.1865	0.940802	1.43278	1.86253	1.1024	5.72838	1.37778	2.50222
AAEL005039	Ionotropic receptor (Ir)	AaegIr68a	NA	AaegIr68a	NA	NA	NA	NA	NA	NA	NA	NA	0.200343	0.103847	0.268712	0.473258	0.302757	0.125747	0.114902	0.248944	0.276272	0.250163	0.175783	0.113585
AAEL013198	Ionotropic receptor (Ir)	AaegIr75i	NA	AaegIr75i	NA	NA	NA	NA	NA	NA	NA	NA	0.215191	0.531974	0.34157	1.03724	1.07207	1.21906	0.562027	0.479938	0.529579	1.59343	0.398369	0.825866
AAEL019784	Ionotropic receptor (Ir)	NA	NA	AaegIr106.1	NA	NA	NA	NA	NA	NA	NA	NA	7.21531	9.18975	8.22161	10.0611	11.5753	7.7165	8.21618	10.0252	9.00916	10.0839	8.39561	9.35025
AAEL018060	Ionotropic receptor (Ir)	AaegIr41p.2	NA	AaegIr41p.2	NA	NA	NA	NA	NA	NA	NA	NA	1.09407	1.83633	1.37605	2.2541	1.55212	3.40079	2.4382	2.48158	2.27025	6.3871	2.45537	2.83558
AAEL000018	Ionotropic receptor (Ir)	AaegIr41j	NA	AaegIr41j	NA	NA	NA	NA	NA	NA	NA	NA	0.0773616	0.588132	0.361836	0.0769458	0.0445364	0.0863226	0.283962	0.0854476	0.142242	0.398106	0.41373	0.272908
AAEL000066	Ionotropic receptor (Ir)	AaegIr41k	NA	AaegIr41k	NA	NA	NA	NA	NA	NA	NA	NA	2.38411	2.49999	3.34756	2.91643	2.29541	4.26561	3.16849	2.5425	2.2069	12.5923	5.82555	5.531
AAEL000039	Ionotropic receptor (Ir)	AaegIr41o	NA	AaegIr41o	NA	NA	NA	NA	NA	NA	NA	NA	0.0267282	0.110835	0.132367	0.0531692	0.0692425	0.0671046	0.0981081	0.110707	0.0294865	0.0728177	0.134009	0.0808193
AAEL000089	Ionotropic receptor (Ir)	AaegIr41n	NA	AaegIr41n	NA	NA	NA	NA	NA	NA	NA	NA	3.21001	3.95891	5.75584	2.55971	1.81612	4.07588	2.86947	4.01165	2.65595	9.85099	3.94031	5.20874
AAEL000047	Ionotropic receptor (Ir)	AaegIr41i	NA	AaegIr41i	NA	NA	NA	NA	NA	NA	NA	NA	0.488517	0.50644	1.36646	1.61964	1.00776	2.1577	1.41957	1.39391	1.79643	3.64766	1.27908	1.64128
AAEL027498	Ionotropic receptor (Ir)	NA	NA	AaegIr41a.2	NA	NA	NA	NA	NA	NA	NA	NA	1.10379	1.93098	1.56587	2.29863	0.655298	2.36706	1.8675	1.40013	0.761057	4.41672	1.62565	1.09514
AAEL000011	Ionotropic receptor (Ir)	AaegIr41e	NA	AaegIr41e	NA	NA	NA	NA	NA	NA	NA	NA	0.0763147	0.184601	0.251958	0.0759046	0.175735	0.14902	0.186746	0.463603	0.196443	0.184809	0.153049	0.211526
AAEL000095	Ionotropic receptor (Ir)	AaegIr41d.3	NA	AaegIr41d.3	NA	NA	NA	NA	NA	NA	NA	NA	1.06097	1.61318	2.51039	2.603	1.85274	3.01886	1.73084	1.83593	1.37854	4.2822	1.13482	1.35453
AAEL000027	Ionotropic receptor (Ir)	AaegIr41d.1	NA	AaegIr41d.2	NA	NA	NA	NA	NA	NA	NA	NA	0.588998	0.976972	1.02092	0.644416	0.534053	0.862606	0.891811	0.536714	0.714758	1.71163	0.413433	0.378458
AAEL000063	Ionotropic receptor (Ir)	AaegIr41p.1	NA	AaegIr41p.1	NA	NA	NA	NA	NA	NA	NA	NA	0.217747	0.028217	0.0673975	0.324866	0.0705124	0.0911137	0.174838	0.18038	0.0600545	0.370766	0.08188	0.0823015
AAEL007786	Ionotropic receptor (Ir)	AaegIr120	NA	AaegIr120	NA	NA	NA	NA	NA	NA	NA	NA	0	0.0297687	0.0948048	0	0	0	0	0	0	0.0782308	0.0575884	0.0217068
AAEL021712	Ionotropic receptor (Ir)	NA	NA	AaegIr75d	NA	NA	NA	NA	NA	NA	NA	NA	0.739549	0.544096	0.68918	1.30505	0.45322	1.69701	0.963236	0.810262	0.342138	2.85973	0.980805	0.649221
AAEL000462	Ionotropic receptor (Ir)	AaegIr7l	NA	AaegIr7l	NA	NA	NA	NA	NA	NA	NA	NA	0	0	0	0	0	0	0	0	0	0	0	0.0882045
AAEL027230	Ionotropic receptor (Ir)	NA	NA	AaegIr7v.1	NA	NA	NA	NA	NA	NA	NA	NA	0	0.128046	0.0203895	0.0245701	0.0213318	0.0826927	0	0	0.0817562	0.1346	0.0247708	0
AAEL020546	Ionotropic receptor (Ir)	NA	NA	AaegIr7v.2	NA	NA	NA	NA	NA	NA	NA	NA	0.0678659	0.398683	0.280079	0.292505	0.136744	0.132522	0.0207589	0.0562196	0.174695	0.225979	0.15879	0.119705
AAEL018101	Ionotropic receptor (Ir)	AaegIr7v.3	NA	AaegIr7v.3	NA	NA	NA	NA	NA	NA	NA	NA	0	0	0.0181762	0	0	0	0.0202077	0	0	0	0.0662457	0.0665868
AAEL009813	Ionotropic receptor (Ir)	AaegIr25a	NA	AaegIr25a	NA	NA	NA	NA	NA	NA	NA	NA	4.91703	4.12028	4.82348	20.7968	13.9319	32.7354	21.8541	21.9017	16.204	52.9413	25.2829	23.0974
AAEL011001	Ionotropic receptor (Ir)	AaegIr92a	NA	AaegIr92a	NA	NA	NA	NA	NA	NA	NA	NA	0.60595	0.998358	0.884184	0.796416	0.420477	1.5032	0.575905	0.466109	0.322303	3.28201	1.38884	1.2433
AAEL021659	Ionotropic receptor (Ir)	NA	NA	AaegIr93a	NA	NA	NA	NA	NA	NA	NA	NA	0.392422	0.368074	0.508987	1.97015	0.806835	1.93917	0.394399	0.417959	0.494763	2.07033	1.33041	0.776929
AAEL006360	Ionotropic receptor (Ir)	AaegIr76b	NA	AaegIr76b	NA	NA	NA	NA	NA	NA	NA	NA	4.3279	1.08698	2.13596	5.34752	2.40806	14.3196	0.962162	0.332648	0.295331	5.26738	5.97283	2.64765
AAEL018358	Ionotropic receptor (Ir)	NA	NA	AaegIr41g	NA	NA	NA	NA	NA	NA	NA	NA	0	0.0610607	0	0	0	0.0246459	0.0810737	0.0243961	0	0	0	0.0445245
AAEL028238	Ionotropic receptor (Ir)	NA	NA	AaegIr7z.1	NA	NA	NA	NA	NA	NA	NA	NA	0.0475319	0.0492757	0.0196162	0.0236382	0.0410456	0.0795565	0.0436174	0.0393751	0.0786554	0.129495	0.071494	0.0898276
AAEL005776	odorant co-receptor	AaegOrco	Orco	AaGPROrco	odorant receptor obligate co-receptor (Orco)	Olfactory receptor, insect	N/A	N/A	N/A	N/A	N/A	Olfactory receptor, insect	193.513	244.326	246.137	258.035	145.305	285.955	230.769	250.707	214.39	629.835	290.98	290.136
AAEL014197	Odorant receptor (Or)	AaegOr88	Or88	AaGPROr88	odorant receptor	N/A	N/A	N/A	N/A	N/A	N/A	N/A	7.35244	12.7758	13.4131	7.64533	6.89023	9.61418	6.74693	7.30193	6.86685	16.0853	6.24164	7.04221
AAEL017149	Odorant receptor (Or)	AaegOr91	Or91	AaGPROr91	odorant receptor - partial	N/A	N/A	N/A	N/A	N/A	N/A	N/A	1.40233	1.96457	2.62778	1.3571	1.44007	1.33217	1.56508	2.63733	1.88155	3.13211	2.01428	1.94825
AAEL017296	Odorant receptor (Or)	AaegOr93	Or93	AaGPROr93	odorant receptor	N/A	N/A	N/A	N/A	N/A	N/A	N/A	0.0697546	0.325412	0.259086	0.346899	0.451768	0.262691	0.32005	0.260029	0.346288	1.10855	0.314759	0.395475
AAEL026167	Odorant receptor (Or)	NA	NA	NA	Odorant receptor [Source:UniProtKB/TrEMBL;Acc:A0A1S4EY59]	Olfactory receptor, insect	N/A	N/A	N/A	N/A	N/A	Olfactory receptor, insect	0.0805666	0.125284	0.0997482	0.0400668	0.139144	0	0.0739315	0	0	0.0365822	0	0.0609031
AAEL011583	Odorant receptor (Or)	AaegOr11	Or11	AaGPROr11	odorant receptor	Olfactory receptor, insect	N/A	N/A	N/A	N/A	N/A	Olfactory receptor, insect	15.0925	13.7311	15.3342	13.59	8.93947	27.8281	8.47608	7.3918	5.15266	25.3227	14.3651	13.7013
AAEL003045	Odorant receptor (Or)	AaegOr41	Or41	AaGPROr41	odorant receptor	Olfactory receptor, insect	N/A	N/A	N/A	N/A	N/A	Olfactory receptor, insect	3.26377	3.71095	3.44701	2.37359	2.78808	2.52578	1.28817	1.51174	0.735602	4.97172	1.19649	2.01621
AAEL017227	Odorant receptor (Or)	AaegOr66	Or66	AaGPROr66	odorant receptor	Olfactory receptor, insect	N/A	N/A	N/A	N/A	N/A	Olfactory receptor, insect	0.045963	0	0	0	0	0	0	0	0	0	0	0.0347451
AAEL003629	Odorant receptor (Or)	AaegOr25	Or25	AaGPROr25	Odorant receptor [Source:UniProtKB/TrEMBL;Acc:Q17EY1]	Olfactory receptor, insect	N/A	N/A	N/A	N/A	N/A	Olfactory receptor, insect	0.565734	0.293245	0.817164	0.773703	0.702265	0.621401	0.746268	0.585812	0.741136	1.70182	0.780024	0.534573
AAEL017236	Odorant receptor (Or)	AaegOr99	Or99	AaGPROr99	odorant receptor	N/A	N/A	N/A	N/A	N/A	N/A	N/A	0	0.228381	0.272749	0.219115	0.428032	0.184363	0.606469	0.456235	0.425308	0.500148	0.386584	0.499596
AAEL006202	Odorant receptor (Or)	AaegOr58	Or58	AaGPROr58	odorant receptor (Or58)	Olfactory receptor, insect	N/A	N/A	N/A	N/A	N/A	Olfactory receptor, insect	0.267917	0	0.147424	0.133239	0	0.261582	0.409755	0.221941	0.295565	0.446054	0.358206	0.101264
AAEL013418	Odorant receptor (Or)	AaegOr76	Or76	AaGPROr76	odorant receptor	N/A	N/A	N/A	N/A	N/A	N/A	N/A	0.947842	1.37566	1.40821	0.377099	0.491098	1.30882	1.26118	1.29556	1.04565	0.0860758	0.332657	0.358254
AAEL013422	Odorant receptor (Or)	AaegOr77	Or77	AaGPROr77	odorant receptor 42a, putative	Olfactory receptor, insect	N/A	N/A	N/A	N/A	N/A	Olfactory receptor, insect	0.183032	0.42693	0.377681	0.250316	0.177811	0.325496	0.146963	0.246386	0.227159	0.436315	0.275303	0.466965
AAEL013423	Odorant receptor (Or)	AaegOr78	Or78	AaGPROr78	odorant receptor	Olfactory receptor, insect	N/A	N/A	N/A	N/A	N/A	Olfactory receptor, insect	0.629509	2.07298	1.6199	1.03127	0.927325	1.61145	0.951449	1.28836	0.776174	2.69022	1.00256	1.23166
AAEL013420	Odorant receptor (Or)	AaegOr79	Or79	AaGPROr79	odorant receptor	Olfactory receptor, insect	N/A	N/A	N/A	N/A	N/A	Olfactory receptor, insect	2.90883	5.08593	4.08515	3.19547	5.88606	3.63332	2.78879	3.84825	3.01743	8.98926	4.09228	4.82443
AAEL027258	Odorant receptor (Or)	NA	NA	AaGPROr57	unspecified product	Olfactory receptor, insect	N/A	N/A	N/A	N/A	N/A	Olfactory receptor, insect	0	0.221629	0.247039	0.637909	0.0738447	1.0019	0.313887	0.141679	0.0471694	0.271801	0.257248	0.129286
AAEL015286	Odorant receptor (Or)	AaegOr54	Or54	AaGPROr53	Odorant receptor [Source:UniProtKB/TrEMBL;Acc:A0A1S4G3S4]	Olfactory receptor, insect	N/A	N/A	N/A	N/A	N/A	Olfactory receptor, insect	0.66303	1.01082	0.869176	0.116377	0.235757	0.783351	0.501057	0.549249	0.516319	2.65639	0.664855	1.12035
AAEL010415	Odorant receptor (Or)	AaegOr55	Or55	AaGPROr55	odorant receptor (Or55)	Olfactory receptor, insect	N/A	N/A	N/A	N/A	N/A	Olfactory receptor, insect	0.544519	1.04835	1.0594	0.773703	0.671732	1.07414	1.14211	1.28879	1.0727	1.97796	0.468015	0.999651
AAEL010418	Odorant receptor (Or)	AaegOr27	Or27	AaGPROr27	odorant receptor (Or27)	Olfactory receptor, insect	N/A	N/A	N/A	N/A	N/A	Olfactory receptor, insect	2.71178	2.8552	2.37817	2.36006	2.37831	3.15591	3.22721	3.12393	1.91651	5.42549	2.46431	2.65851
AAEL010428	Odorant receptor (Or)	AaegOr26	Or26	AaGPROr26	odorant receptor (Or26)	Olfactory receptor, insect	N/A	N/A	N/A	N/A	N/A	Olfactory receptor, insect	1.22852	2.26858	1.48932	1.14554	1.06087	1.95984	2.9945	3.02128	1.52471	3.3818	1.77085	1.24791
AAEL023626	Odorant receptor (Or)	NA	NA	AaGPROr32	unspecified product	Olfactory receptor, insect	N/A	N/A	N/A	N/A	N/A	Olfactory receptor, insect	0.438202	0.772273	0.651037	0.523016	0.529765	0.586752	1.0455	1.08901	0.628449	2.30806	0.834875	0.563129
AAEL017079	Odorant receptor (Or)	AaegOr47	Or47	AaGPROr47	Odorant receptor [Source:UniProtKB/TrEMBL;Acc:J9HTA3]	Olfactory receptor, insect	N/A	N/A	N/A	N/A	N/A	Olfactory receptor, insect	5.74693	7.82455	9.70829	10.4413	8.40349	12.1198	5.37912	9.83881	6.80492	21.9543	7.72208	9.52853
AAEL018080	Odorant receptor (Or)	AaegOr51	Or51	AaGPROr51	unspecified product	Olfactory receptor, insect	N/A	N/A	N/A	N/A	N/A	Olfactory receptor, insect	1.2615	1.38471	1.28623	0.442843	0.833036	1.73883	0.749043	1.65974	0.491182	1.7521	0.297641	0.89752
AAEL010426	Odorant receptor (Or)	AaegOr50	Or50	AaGPROr50	odorant receptor (Or50)	Olfactory receptor, insect	N/A	N/A	N/A	N/A	N/A	Olfactory receptor, insect	0.58927	1.32958	1.51635	0.482673	0.778251	1.33439	1.33595	1.89516	1.45312	4.15513	1.21654	1.46737
AAEL010409	Odorant receptor (Or)	AaegOr30	Or30	AaGPROr30	Odorant receptor [Source:UniProtKB/TrEMBL;Acc:Q16T07]	Olfactory receptor, insect	N/A	N/A	N/A	N/A	N/A	Olfactory receptor, insect	0.813217	1.77041	1.57737	1.57725	1.40449	2.07571	1.56711	1.07786	1.21113	5.42799	1.59014	2.02864
AAEL015147	Odorant receptor (Or)	AaegOr4	Or4	AaGPROr4	odorant receptor (Or4)	Olfactory receptor, insect	N/A	N/A	N/A	N/A	N/A	Olfactory receptor, insect	12.6634	15.2358	16.8708	3.01578	1.90983	11.4037	8.64171	9.42644	7.79181	40.1039	17.5271	21.4105
AAEL016981	Odorant receptor (Or)	AaegOr36	Or36	AaGPROr36	Odorant receptor [Source:UniProtKB/TrEMBL;Acc:J9HF91]	Olfactory receptor, insect	N/A	N/A	N/A	N/A	N/A	Olfactory receptor, insect	0.0388942	0.161285	0.321029	0.251454	0.117553	1.02531	0.731667	0.95048	0.300355	1.09494	0.487515	0.485125
AAEL026266	Odorant receptor (Or)	NA	NA	AaGPROr82	NA	NA	NA	NA	NA	NA	NA	NA	0.360805	0.489132	0.778874	0.552101	0.407436	1.06843	0.127343	0.0459828	0.0306183	0.88215	0.612273	0.482549
AAEL022439	Odorant receptor (Or)	NA	NA	NA	Odorant receptor [Source:UniProtKB/TrEMBL;Acc:J9HFZ2]	N/A	N/A	N/A	N/A	N/A	N/A	N/A	0	0.0353694	0.0281604	0.0678687	0.0294619	0.0285523	0.0313079	0.141314	0.075277	0.774578	0.20527	0.30949
AAEL018070	Odorant receptor (Or)	AaegOr108	Or108	AaGPROr108	Odorant receptor [Source:UniProtKB/TrEMBL;Acc:A0A1S4G7E4]	N/A	N/A	N/A	N/A	N/A	N/A	N/A	0	0	0	0	0.136703	0.0662412	0	0	0.0436607	0.0718809	0.0396854	0.149587
AAEL017505	Odorant receptor (Or)	AaegOr103	Or103	AaGPROr103	odorant receptor	N/A	N/A	N/A	N/A	N/A	N/A	N/A	3.29667	5.65534	6.12233	1.60044	2.30455	3.44862	9.00349	11.639	8.91899	8.91008	4.52572	5.66649
AAEL013563	Odorant receptor (Or)	AaegOr122	Or122	AaGPROr122	odorant receptor (Or122)	Olfactory receptor, insect	N/A	N/A	N/A	N/A	N/A	N/A	0	0	0.0278238	0.0335287	0	0.366742	0	0.1117	0.0371886	3.09189	1.65633	1.98763
AAEL017104	Odorant receptor (Or)	AaegOr121	Or121	AaGPROr121	Odorant receptor [Source:UniProtKB/TrEMBL;Acc:J9HGP5]	Olfactory receptor, insect	N/A	N/A	N/A	N/A	N/A	N/A	0.876064	1.47583	1.15243	0.544597	0.44918	0.985178	0.75367	1.04323	1.11748	3.53036	1.59223	1.2831
AAEL013893	Odorant receptor (Or)	AaegOr125	Or125	AaGPROr125	odorant receptor (Or125)	Olfactory receptor, insect;MFS transporter superfamily	N/A	MFS transporter superfamily	N/A	N/A	N/A	Olfactory receptor, insect	1.2795	1.53051	1.38104	0.750524	0.821592	0.741312	1.11392	1.7122	1.70109	3.2475	1.94099	2.10805
AAEL017377	Odorant receptor (Or)	AaegOr117	Or117	AaGPROr117	Odorant receptor [Source:UniProtKB/TrEMBL;Acc:J9EBE9]	Olfactory receptor, insect	N/A	N/A	N/A	N/A	N/A	Olfactory receptor, insect	0.570816	0.858048	0.282687	0.283874	0.197168	0.14331	0.157142	0.378287	0.0944582	1.21817	1.14477	0.5178
AAEL025139	Odorant receptor (Or)	NA	NA	AaGPROr116	unspecified product	Olfactory receptor, insect	N/A	N/A	N/A	N/A	N/A	Olfactory receptor, insect	0.344115	0.792754	0.473381	0.988767	0.99052	0.735951	0.701723	0.918533	0.927974	2.3611	1.61029	1.58968
AAEL013217	Odorant receptor (Or)	AaegOr31	Or31	AaGPROr31	odorant receptor (Or31)	Olfactory receptor, insect	N/A	N/A	N/A	N/A	N/A	Olfactory receptor, insect	2.187	3.66616	3.3414	2.12896	2.25019	3.27107	4.01377	2.8139	2.66935	4.22567	1.1665	1.44218
AAEL017548	Odorant receptor (Or)	AaegOr6	Or6	AaGPROr6	odorant receptor - partial	Olfactory receptor, insect	N/A	N/A	N/A	N/A	N/A	Olfactory receptor, insect	1.85067	2.38979	2.97465	1.4532	1.23364	2.33675	0.983199	0.75309	0.788003	4.54066	1.20461	2.06166
AAEL017362	Odorant receptor (Or)	AaegOr33	Or33	AaGPROr33	odorant receptor	Olfactory receptor, insect	N/A	N/A	N/A	N/A	N/A	Olfactory receptor, insect	0.527996	0.478946	0.680942	0.984672	0.712413	1.29798	0.969026	1.09347	0.582483	3.53621	1.65453	1.57158
AAEL008448	Odorant receptor (Or)	AaegOr15	Or15	AaGPROr15	odorant receptor (Or15)	Olfactory receptor, insect	N/A	N/A	N/A	N/A	N/A	Olfactory receptor, insect	1.42545	0.909381	1.77991	0.763424	1.73592	1.37645	0.804957	1.02944	0.846757	3.88345	1.35607	1.27095
AAEL008442	Odorant receptor (Or)	AaegOr14	Or14	AaGPROr14	odorant receptor (Or14)	Olfactory receptor, insect	N/A	N/A	N/A	N/A	N/A	Olfactory receptor, insect	1.44389	1.40881	2.24333	0.802542	1.50356	1.03065	1.13013	1.47754	1.45234	2.31394	0.809099	0.866769
AAEL019984	Odorant receptor (Or)	NA	NA	AaGPROr105_1	NA	NA	NA	NA	NA	NA	NA	NA	1.08232	3.12565	1.88239	1.92233	3.03753	2.5879	4.7531	5.63568	4.00846	13.8305	6.0079	5.81481
AAEL016966	Odorant receptor (Or)	AaegOr104	Or104	AaGPROr104	odorant receptor	N/A	N/A	N/A	N/A	N/A	N/A	N/A	6.4036	8.96784	9.14911	9.42341	10.7361	10.5613	8.48788	9.24443	7.14704	11.1884	6.08326	5.97304
AAEL017495	Odorant receptor (Or)	AaegOr95	Or95	AaGPROr95	Odorant receptor [Source:UniProtKB/TrEMBL;Acc:J9HSE1]	N/A	N/A	N/A	N/A	N/A	N/A	N/A	0.361306	0.544817	0.596437	0.359364	0.255274	0.329856	0.602819	0.544188	0.289884	1.73004	0.757537	0.993179
AAEL000628	Odorant receptor (Or)	AaegOr63	Or63	AaGPROr63	Odorant receptor [Source:UniProtKB/TrEMBL;Acc:Q17NP4]	Olfactory receptor, insect	N/A	N/A	N/A	N/A	N/A	Olfactory receptor, insect	1.81645	2.15211	2.42741	1.46256	1.34449	2.31641	1.78592	2.40041	2.52874	4.98798	1.64798	1.9943
AAEL000614	Odorant receptor (Or)	AaegOr64	Or64	AaGPROr64	odorant receptor 83c, putative	Olfactory receptor, insect	N/A	N/A	N/A	N/A	N/A	Olfactory receptor, insect	1.69869	2.66668	4.04601	2.7033	2.17937	2.84319	3.38481	5.22668	2.67713	8.90314	3.55274	4.76952
AAEL000613	Odorant receptor (Or)	AaegOr45	Or45	AaGPROr45	odorant receptor 45	Olfactory receptor, insect	N/A	N/A	N/A	N/A	N/A	Olfactory receptor, insect	0.722519	0.832251	1.68969	1.35742	0.727909	1.2765	2.06271	1.59608	1.41703	2.84326	1.00626	1.15304
AAEL000616	Odorant receptor (Or)	AaegOr42	Or42	AaGPROr42	odorant receptor	Olfactory receptor, insect	N/A	N/A	N/A	N/A	N/A	Olfactory receptor, insect	0.139366	0.529755	0.383436	0.369644	0.240695	0.349894	0.724699	0.962078	0.56374	1.94061	0.838494	0.386288
AAEL001221	Odorant receptor (Or)	AaegOr69	Or69	AaGPROr69	Odorant receptor [Source:UniProtKB/TrEMBL;Acc:Q17LY3]	Olfactory receptor, insect	N/A	N/A	N/A	N/A	N/A	Olfactory receptor, insect	2.57773	3.90012	5.31908	3.43005	3.24871	4.40193	3.38834	4.24189	2.9206	9.20544	3.2485	3.68654
AAEL017564	Odorant receptor (Or)	AaegOr71	Or71	AaGPROr71	odorant receptor	Olfactory receptor, insect	N/A	N/A	N/A	N/A	N/A	Olfactory receptor, insect	1.25819	4.10487	2.32135	7.58219	3.77078	3.68532	2.78456	3.86255	2.24534	9.07354	4.86108	3.72053
AAEL022663	Odorant receptor (Or)	NA	NA	AaGPROr29	unspecified product	Olfactory receptor, insect	N/A	N/A	N/A	N/A	N/A	Olfactory receptor, insect	2.34986	5.14281	4.18696	0.964571	0.901862	2.3099	0.718778	1.29774	0.658375	5.45346	2.46853	2.42485
AAEL020825	Odorant receptor (Or)	NA	NA	AaGPROr48	NA	NA	NA	NA	NA	NA	NA	NA	0	0.062597	0.099677	0.240229	0.156426	0.176862	0.193932	0.10004	0.166532	0.438673	0.181644	0.182579
AAEL006005	Odorant receptor (Or)	AaegOr9	Or9	AaGPROr9	odorant receptor	Olfactory receptor, insect	N/A	N/A	N/A	N/A	N/A	Olfactory receptor, insect	0	0	0.0410487	0.0494652	0.257675	0.166479	0.0912734	0.041198	0	0	0.0498693	0.0751891
AAEL005999	Odorant receptor (Or)	AaegOr2	Or2	AaGPROr2	Odorant receptor [Source:UniProtKB/TrEMBL;Acc:Q177X4]	Olfactory receptor, insect	N/A	N/A	N/A	N/A	N/A	Olfactory receptor, insect	2.61138	3.08714	3.28983	3.82766	2.57152	4.90755	3.78366	2.96023	3.43681	8.19608	3.39954	3.80954
AAEL006003	Odorant receptor (Or)	AaegOr10	Or10	AaGPROr10	odorant receptor	Olfactory receptor, insect	N/A	N/A	N/A	N/A	N/A	Olfactory receptor, insect	2.37232	3.68904	3.23382	2.03781	1.86235	3.94059	4.48584	4.19841	3.76709	14.1013	8.61432	6.98309
AAEL008368	Odorant receptor (Or)	AaegOr13	Or13	AaGPROr13	Odorant receptor [Source:UniProtKB/TrEMBL;Acc:Q16Z13]	Olfactory receptor, insect	N/A	N/A	N/A	N/A	N/A	Olfactory receptor, insect	0.652235	0.225388	0.215339	0.518984	0.300389	1.7103	0.478816	1.15265	0.287817	5.0149	2.65972	3.0569
AAEL001342	Odorant receptor (Or)	AaegOr59	Or59	AaGPROr59	Odorant receptor [Source:UniProtKB/TrEMBL;Acc:Q17LK1]	Olfactory receptor, insect	N/A	N/A	N/A	N/A	N/A	Olfactory receptor, insect	2.55432	3.6933	3.74502	1.17001	1.59626	3.4596	1.69628	1.69835	1.52019	7.29464	2.12322	2.92175
AAEL012254	Odorant receptor (Or)	AaegOr8	Or8	AaGPROr8	odorant receptor	Olfactory receptor, insect	N/A	N/A	N/A	N/A	N/A	Olfactory receptor, insect	0.557732	0.408137	0.297871	0.0326315	0.623277	0.219648	0.150529	0.271777	0	0.178761	0.361879	0
AAEL017201	Odorant receptor (Or)	AaegOr94	Or94	AaGPROr94	Odorant receptor [Source:UniProtKB/TrEMBL;Acc:J9E9Q3]	N/A	N/A	N/A	N/A	N/A	N/A	N/A	2.56157	3.87449	4.78316	2.13013	2.0307	3.65486	1.96527	2.64379	2.08469	13.2709	7.03213	5.99962
AAEL005489	Odorant receptor (Or)	AaegOr38	Or38	AaGPROr38	olfactory receptor, putative	Olfactory receptor, insect	N/A	N/A	N/A	N/A	N/A	Olfactory receptor, insect	3.76805	6.13846	5.33162	2.30634	1.46602	3.84644	3.72371	4.39058	3.01489	8.49825	4.19363	5.91592
AAEL017537	Odorant receptor (Or)	AaegOr123	Or123	AaGPROr123	odorant receptor	N/A	N/A	N/A	N/A	N/A	N/A	N/A	0.746357	0.773739	0.616035	0.231983	0.362535	0.585569	0.898919	0.966057	1.23507	1.48265	0.374205	1.09313
AAEL020435	Odorant receptor (Or)	NA	NA	AaGPROr35	unspecified product	Olfactory receptor, insect	N/A	N/A	N/A	N/A	N/A	Olfactory receptor, insect	0	0.0385403	0	0	0	0.124448	0	0.0307966	0	0	0.0372787	0.028103
AAEL003395	Odorant receptor (Or)	AaegOr34	Or34	AaGPROr34	odorant receptor	Olfactory receptor, insect	N/A	N/A	N/A	N/A	N/A	Olfactory receptor, insect	0.239815	0.331485	0.131961	0.119263	0	0.0668985	0	0	0.132282	0	0.0400792	0.0604283
AAEL027053	Odorant receptor (Or)	NA	NA	AaGPROr28	unspecified product	Olfactory receptor, insect	N/A	N/A	N/A	N/A	N/A	Olfactory receptor, insect	0.328843	0.937496	0.712487	0.73592	1.17137	1.0664	0.867563	1.53231	1.08833	3.28493	2.10214	2.01975
AAEL005767	Odorant receptor (Or)	AaegOr40	Or40	AaGPROr40	Odorant receptor [Source:UniProtKB/TrEMBL;Acc:Q178U3]	Olfactory receptor, insect	N/A	N/A	N/A	N/A	N/A	Olfactory receptor, insect	0.173208	0.107738	0.171557	0.482376	0.47863	0.318898	0	0.0573937	0.0382165	0.251671	0.138948	0.209495
AAEL017043	Odorant receptor (Or)	AaegOr84	Or84	AaGPROr84	Odorant receptor [Source:UniProtKB/TrEMBL;Acc:J9HYG1]	Olfactory receptor, insect	N/A	N/A	N/A	N/A	N/A	Olfactory receptor, insect	8.92976	15.0622	15.6473	16.2711	14.4111	21.7455	11.3176	17.978	10.0128	80.2625	39.8908	38.8144
AAEL004218	Odorant receptor (Or)	AaegOr85	Or85	AaGPROr85	odorant receptor	Olfactory receptor, insect	N/A	N/A	N/A	N/A	N/A	Olfactory receptor, insect	1.12392	1.20676	1.9216	1.4772	1.80244	2.41863	3.31508	3.22541	1.727	3.35359	1.89177	1.57785
AAEL017305	Odorant receptor (Or)	AaegOr81	Or81	AaGPROr81	odorant receptor	Olfactory receptor, insect	N/A	N/A	N/A	N/A	N/A	Olfactory receptor, insect	0.610164	1.12955	0.881341	0.758606	0.903256	0.620052	0.439932	0.361039	0.264444	1.80084	1.04887	1.30137
AAEL017221	Odorant receptor (Or)	AaegOr80	Or80	AaGPROr80	Odorant receptor [Source:UniProtKB/TrEMBL;Acc:J9HFD7]	Olfactory receptor, insect	N/A	N/A	N/A	N/A	N/A	Olfactory receptor, insect	0.344758	0.416973	0.901105	0.885837	1.11642	1.37046	1.10728	0.785385	0.443724	1.43496	0.48975	0.846997
AAEL017009	Odorant receptor (Or)	AaegOr119	Or119	AaGPROr119	odorant receptor	Olfactory receptor, insect	N/A	N/A	N/A	N/A	N/A	N/A	0.1194	0.783943	0.361356	0.19793	0.687376	0.432999	0.511312	0.56049	0.263443	1.0843	0.439005	0.571638
AAEL018107	Odorant receptor (Or)	AaegOr118	Or118	AaGPROr118	unspecified product	Olfactory receptor, insect	N/A	N/A	N/A	N/A	N/A	Olfactory receptor, insect	0.122335	0.46502	0.403897	0.243356	0.140855	0.546023	0.374201	0.844514	0.269919	1.59237	0.695141	0.770647
AAEL017000	Odorant receptor (Or)	AaegOr97	Or97	AaGPROr97	odorant receptor - partial	N/A	N/A	N/A	N/A	N/A	N/A	N/A	1.82345	1.30524	1.32588	0.21591	0.0374908	1.01733	2.50991	2.69737	2.68216	4.65234	1.91553	2.95373
AAEL017294	Odorant receptor (Or)	AaegOr43	Or43	AaGPROr43	Odorant receptor [Source:UniProtKB/TrEMBL;Acc:J9HID6]	Olfactory receptor, insect	N/A	N/A	N/A	N/A	N/A	Olfactory receptor, insect	0.184303	0.0764257	0.21297	0.0733248	0.0636609	0.123391	0.0338249	0.0916049	0.121993	0.636005	0.221772	0.139321
AAEL006465	Odorant receptor (Or)	AaegOr44	Or44	AaGPROr44	odorant receptor (Or44)	Olfactory receptor, insect	N/A	N/A	N/A	N/A	N/A	Olfactory receptor, insect	0.402833	0.721329	1.45088	0.400668	0.537604	0.888772	0.739315	0.819091	0.767605	1.43003	0.367219	0.830497
AAEL017557	Odorant receptor (Or)	AaegOr24	Or24	AaGPROr24	odorant receptor	Olfactory receptor, insect	N/A	N/A	N/A	N/A	N/A	Olfactory receptor, insect	0.38294	1.15488	1.09189	1.03877	0.8718	1.28189	0.575023	0.663287	0.729699	3.38273	1.18689	1.21054
AAEL025135	Odorant receptor (Or)	NA	NA	AaGPROr20_2	unspecified product	N/A	N/A	N/A	N/A	N/A	N/A	N/A	0.496574	0.44125	0.644077	0.423347	0.459439	0.771773	0.325485	0.176296	0.156519	1.22401	0.533507	0.402191
AAEL017398	Odorant receptor (Or)	AaegOr21	Or21	AaGPROr21	odorant receptor	Olfactory receptor, insect	N/A	N/A	N/A	N/A	N/A	Olfactory receptor, insect	0	0	0	0	0	0	0	0	0	0	0.0426484	0
AAEL001510	Odorant receptor (Or)	AaegOr23	Or23	AaGPROr23	Odorant receptor [Source:UniProtKB/TrEMBL;Acc:Q17KY9]	Olfactory receptor, insect	N/A	N/A	N/A	N/A	N/A	Olfactory receptor, insect	1.64326	2.82788	3.14668	2.64777	1.30549	3.08045	3.07617	3.26703	2.46545	9.78937	4.64674	4.57128
AAEL013507	Odorant receptor (Or)	AaegOr52	Or52	AaGPROr52	odorant receptor (Or52)	Olfactory receptor, insect	N/A	N/A	N/A	N/A	N/A	Olfactory receptor, insect	0.569477	1.02839	1.53142	1.60789	1.71324	2.78262	2.32631	2.70876	2.04686	6.12246	2.50522	3.87439
AAEL017347	Odorant receptor (Or)	AaegOr87	Or87	AaGPROr87	odorant receptor	N/A	N/A	N/A	N/A	N/A	N/A	N/A	5.15343	5.46323	5.95983	7.18182	8.42266	14.0348	10.4199	9.527	9.70024	34.8749	15.6488	15.5606
AAEL017246	Odorant receptor (Or)	AaegOr86	Or86	AaGPROr86	odorant receptor - partial	N/A	N/A	N/A	N/A	N/A	N/A	N/A	0.187884	0.292166	0.336002	0.155729	0.108163	0.340677	0.459763	0.596627	0.345455	0.796237	0.439603	0.449757
AAEL007110	Odorant receptor (Or)	AaegOr16	Or16	AaGPROr16	odorant receptor	Olfactory receptor, insect	N/A	N/A	N/A	N/A	N/A	Olfactory receptor, insect	1.23208	3.03655	3.51134	2.12721	1.62603	2.82092	2.60253	2.46495	1.97472	10.3021	4.73207	5.23677
AAEL016983	Odorant receptor (Or)	AaegOr110	Or110	AaGPROr110	odorant receptor	N/A	N/A	N/A	N/A	N/A	N/A	N/A	0.738062	1.0802	1.46922	0.129546	0.224945	0.799331	1.27488	0.935089	0.431061	2.40502	1.08837	0.689204
AAEL017050	Odorant receptor (Or)	AaegOr101	Or101	AaGPROr101	odorant receptor	N/A	N/A	N/A	N/A	N/A	N/A	N/A	0.24399	0.433614	0.316465	0.104005	0.361191	0.350039	0.383822	0.346491	0.0769054	1.29779	0.384468	0.447928
AAEL021097	Odorant receptor (Or)	NA	NA	AaGPROr22	unspecified product	Olfactory receptor, insect	N/A	N/A	N/A	N/A	N/A	Olfactory receptor, insect	0.981344	0.794802	1.11374	1.73862	1.08577	2.18148	0.900525	0.965363	0.439812	2.59	3.01363	1.02002
AAEL024663	Odorant receptor (Or)	NA	NA	AaGPROr111	unspecified product	Olfactory receptor, insect	N/A	N/A	N/A	N/A	N/A	Olfactory receptor, insect	7.17694	11.2982	13.0177	11.4126	11.0561	10.7889	8.82183	9.68868	8.16194	21.4838	10.0398	9.44405
AAEL017123	Odorant receptor (Or)	AaegOr113	Or113	AaGPROr113	odorant receptor	N/A	N/A	N/A	N/A	N/A	N/A	N/A	12.1162	16.4458	17.8989	13.571	13.7304	14.0677	14.4572	13.8046	13.6475	30.3326	14.6305	16.3653
AAEL026829	Odorant receptor (Or)	NA	NA	AaGPROr112	NA	NA	NA	NA	NA	NA	NA	NA	4.65516	6.29329	8.25579	7.25805	6.27431	7.55466	3.37702	2.97039	2.81067	17.6525	8.20048	9.17793
AAEL017219	Odorant receptor (Or)	AaegOr114	Or114	AaGPROr114	odorant receptor	Olfactory receptor, insect	N/A	N/A	N/A	N/A	N/A	Olfactory receptor, insect	0.908158	0.941476	1.01194	0.632294	1.49003	0.798015	2.12508	3.91202	1.95366	3.5463	1.50258	1.68195
AAEL017361	Odorant receptor (Or)	AaegOr115	Or115	AaGPROr115	odorant receptor	Olfactory receptor, insect	N/A	N/A	N/A	N/A	N/A	Olfactory receptor, insect	0.571201	1.14484	1.16294	0.719633	0.756322	1.43407	2.27136	2.36589	1.55436	4.21894	2.90205	1.75595
AAEL011409	Odorant receptor (Or)	AaegOr100	Or100	AaGPROr100	Odorant receptor [Source:UniProtKB/TrEMBL;Acc:Q16Q41]	N/A	N/A	N/A	N/A	N/A	N/A	N/A	5.23182	8.157	8.22856	5.24468	5.40722	9.6876	7.03132	9.82829	6.08985	24.6162	10.9055	10.4011
AAEL017129	Odorant receptor (Or)	AaegOr72	Or72	AaGPROr72	odorant receptor	Olfactory receptor, insect	N/A	N/A	N/A	N/A	N/A	Olfactory receptor, insect	0	0.0259963	0	0.0748246	0.173235	0.8814	1.10453	1.78648	0.857585	1.63961	0.85494	1.51649
AAEL023017	Odorant receptor (Or)	NA	NA	AaGPROr102	NA	NA	NA	NA	NA	NA	NA	NA	0	0	0.0414877	0.349959	0.651077	0.504779	0.184499	0.208193	0.277257	0.0456463	0	0.189983
AAEL005680	Odorant receptor (Or)	AaegOr128	Or128	AaGPROr128	Odorant receptor [Source:UniProtKB/TrEMBL;Acc:Q179B4]	Olfactory receptor, insect	N/A	N/A	N/A	N/A	N/A	Olfactory receptor, insect	0.697267	0.807889	0.440101	1.34624	2.26679	1.02975	1.46788	1.42704	1.49319	0.446968	0.411286	1.11619
AAEL022723	Odorant receptor (Or)	NA	NA	AaGPROr20_1	unspecified product	Olfactory receptor, insect	N/A	N/A	N/A	N/A	N/A	Olfactory receptor, insect	0	0	0	0	0	0	0	0	0	0	0.0414602	0
AAEL017316	Odorant receptor (Or)	AaegOr107	Or107	AaGPROr107	odorant receptor	N/A	N/A	N/A	N/A	N/A	N/A	N/A	0.0315947	0.229277	0.026078	0.1257	0.300116	0.290849	0.0289927	0.104691	0.139421	0.918142	0.348498	0.286603
AAEL025413	Odorant receptor (Or)	NA	NA	NA	Odorant receptor [Source:UniProtKB/TrEMBL;Acc:A0A1S4G7E4]	N/A	N/A	N/A	N/A	N/A	N/A	N/A	0	0	0	0.0327076	0	0.0550401	0	0	0.0725556	0.238904	0.263798	0.124292
AAEL028143	Odorant receptor (Or)	NA	NA	NA	Odorant receptor [Source:UniProtKB/TrEMBL;Acc:J9E9G6]	Olfactory receptor, insect	N/A	N/A	N/A	N/A	N/A	Olfactory receptor, insect	1.69547	3.05279	3.53538	2.61829	3.1979	3.80861	4.62657	3.77001	3.05176	10.4537	4.33981	3.81126
AAEL001224	Odorant receptor (Or)	AaegOr70	Or70	AaGPROr70	odorant receptor	Olfactory receptor, insect	N/A	N/A	N/A	N/A	N/A	Olfactory receptor, insect	0.0819718	0.127469	0.135317	0.0407656	0.0353929	0.0343001	0	0	0	0.0744406	0.0821973	0
AAEL021835	Odorant receptor (Or)	NA	NA	NA	Odorant receptor [Source:UniProtKB/TrEMBL;Acc:A0A1S4G6K8]	Olfactory receptor, insect	N/A	N/A	N/A	N/A	N/A	Olfactory receptor, insect	0	0	0	0	0	0	0	0.0704653	0	0	0	0
AAEL019985	Odorant receptor (Or)	NA	NA	AaGPROr105_2	NA	NA	NA	NA	NA	NA	NA	NA	2.77803	1.89178	2.75997	2.16992	1.46577	5.18295	4.10686	3.40761	2.55299	2.22191	3.99706	3.19048
AAEL005770	Odorant-binding protein	AaegObp21	NA	AaObp21	odorant binding protein OBP21	Pheromone/general odorant binding protein;Pheromone/general odorant binding protein superfamily	Pheromone/general odorant binding protein	Pheromone/general odorant binding protein superfamily	N/A	N/A	N/A	Pheromone/general odorant binding protein	3.54059	6.39714	5.09327	11.8727	15.2872	6.64566	8.49383	8.799	10.0997	4.22582	7.25283	6.46174
AAEL005772	Odorant-binding protein	AaegObp22	NA	AaObp22	odorant binding protein OBP22	Pheromone/general odorant binding protein;Pheromone/general odorant binding protein superfamily	Pheromone/general odorant binding protein	Pheromone/general odorant binding protein superfamily	N/A	N/A	N/A	Pheromone/general odorant binding protein	561.997	1376.07	503.914	479.928	864.503	348.374	893.301	886.738	822.282	457.717	729.249	1311.54
AAEL013018	Odorant-binding protein	AaegObp56	NA	AaObp56	odorant binding protein OBP56	Pheromone/general odorant binding protein;Pheromone/general odorant binding protein superfamily	Pheromone/general odorant binding protein	Pheromone/general odorant binding protein superfamily	N/A	N/A	N/A	Pheromone/general odorant binding protein	2301.89	3926.96	3524.43	1927.47	1957.13	2610.05	2147.67	2236.71	2115.65	4703.32	1774.87	2291.07
AAEL009449	Odorant-binding protein	AaegObp39	NA	AaObp39	odorant binding protein (OBP39)	Pheromone/general odorant binding protein;Pheromone/general odorant binding protein superfamily	Pheromone/general odorant binding protein	Pheromone/general odorant binding protein superfamily	N/A	N/A	N/A	Pheromone/general odorant binding protein	2948.87	5182.78	4694.36	2294.54	2187.77	3784.09	3074.41	3164.6	2940.82	11108.6	4165.33	5076.45
AAEL008013	Odorant-binding protein	AaegObp38	NA	AaObp38	odorant binding protein OBP38	Pheromone/general odorant binding protein;Pheromone/general odorant binding protein superfamily	Pheromone/general odorant binding protein	Pheromone/general odorant binding protein superfamily	N/A	N/A	N/A	Pheromone/general odorant binding protein	493.764	723.344	706.822	320.182	372.337	518.44	566.546	579.238	480.316	1343.57	536.28	550.99
AAEL014082	Odorant-binding protein	AaegObp34	NA	AaObp34	odorant binding protein OBP34	Pheromone/general odorant binding protein;Pheromone/general odorant binding protein superfamily	Pheromone/general odorant binding protein	Pheromone/general odorant binding protein superfamily	N/A	N/A	N/A	Pheromone/general odorant binding protein	653.129	1139.47	1138.84	1028.06	874.059	1262.59	1051.05	919.404	872.319	3045.9	1251.78	1346.11
AAEL015566	Odorant-binding protein	AaegObp62	NA	AaObp62	odorant binding protein OBP62	Pheromone/general odorant binding protein superfamily	N/A	Pheromone/general odorant binding protein superfamily	N/A	N/A	N/A	N/A	636.577	887.563	839.452	565.183	631.81	723.244	568.111	661.201	688.657	1486.17	628.573	691.802
AAEL015567	Odorant-binding protein	AaegObp63	NA	AaObp63	odorant binding protein OBP63	N/A	N/A	N/A	N/A	N/A	N/A	N/A	1525.44	2973.32	2533.73	1488.67	1649.65	1943.72	1848.08	2074.38	2230.57	4059.18	1426.06	1725.57
AAEL011499	Odorant-binding protein	AaegObp47	NA	AaObp47	odorant binding protein OBP47	Pheromone/general odorant binding protein superfamily	N/A	Pheromone/general odorant binding protein superfamily	N/A	N/A	N/A	N/A	929.29	1195.91	958.849	332.148	429.087	544.352	484.593	571.276	488.651	1204.81	462.86	618.774
AAEL011487	Odorant-binding protein	AaegObp51	NA	AaObp51	odorant binding protein OBP51	N/A	N/A	N/A	N/A	N/A	N/A	N/A	0	0	0	0	0	0	0	0	0.074244	0	0	0
AAEL011491	Odorant-binding protein	AaegObp52	NA	AaObp52	odorant binding protein OBP52	Pheromone/general odorant binding protein superfamily	N/A	Pheromone/general odorant binding protein superfamily	N/A	N/A	N/A	N/A	0	0.220071	0.116811	0.0703808	0	0	0	0	0	0	0	0.213963
AAEL011481	Odorant-binding protein	AaegObp54	NA	AaObp54	Odorant binding protein OBP43 [Source:UniProtKB/TrEMBL;Acc:A0A1S4FTT5]	Pheromone/general odorant binding protein superfamily	N/A	Pheromone/general odorant binding protein superfamily	N/A	N/A	N/A	N/A	0	0	0	0	0	0	0.126843	0.114506	0.304983	0	0	0
AAEL000139	Odorant-binding protein	AaegObp5	NA	AaObp5	odorant binding protein OBP5	N/A	N/A	N/A	N/A	N/A	N/A	N/A	3.41602	1.26954	0.106398	0.0641068	0.166973	0.0539393	0	1.70856	4.19517	11.0039	4.13636	0.292335
AAEL012377	Odorant-binding protein	AaegObp55	NA	AaObp55	odorant binding protein OBP55	Pheromone/general odorant binding protein;Pheromone/general odorant binding protein superfamily	Pheromone/general odorant binding protein	Pheromone/general odorant binding protein superfamily	N/A	N/A	N/A	Pheromone/general odorant binding protein	7638.61	9395.82	7572.1	4678.43	2845.71	5470.16	5671.87	6339.46	6194.63	16631.2	8111.53	7907.19
AAEL001826	Odorant-binding protein	AaegObp8	NA	AaObp8	odorant binding protein OBP8	Pheromone/general odorant binding protein;Pheromone/general odorant binding protein superfamily	Pheromone/general odorant binding protein	Pheromone/general odorant binding protein superfamily	N/A	N/A	N/A	Pheromone/general odorant binding protein	0	0	0	0	0	0	0	0	0.109343	0	0	0
AAEL007603	Odorant-binding protein	AaegObp10	NA	AaObp10	odorant binding protein (OBP10)	Pheromone/general odorant binding protein;Pheromone/general odorant binding protein superfamily	Pheromone/general odorant binding protein	Pheromone/general odorant binding protein superfamily	N/A	N/A	N/A	Pheromone/general odorant binding protein	40.3895	90.5755	51.4168	41.8483	57.3879	33.3447	45.9311	55.2986	44.0108	45.4095	25.3439	36.863
AAEL009599	Odorant-binding protein	AaegObp41	NA	AaObp41	odorant binding protein OBP41	Pheromone/general odorant binding protein;Pheromone/general odorant binding protein superfamily	Pheromone/general odorant binding protein	Pheromone/general odorant binding protein superfamily	N/A	N/A	N/A	Pheromone/general odorant binding protein	0.0962399	0.0997707	0.0794355	0.143584	0.12466	0	0	0	0.0530857	0	0.241262	0.0363756
AAEL009597	Odorant-binding protein	AaegObp40	NA	AaObp40	odorant binding protein OBP40	Pheromone/general odorant binding protein;Pheromone/general odorant binding protein superfamily	Pheromone/general odorant binding protein	Pheromone/general odorant binding protein superfamily	N/A	N/A	N/A	Pheromone/general odorant binding protein	0.0606415	0	0	0.120631	0.0523662	0.152248	0.0556474	0	0	0.05507	0.304042	0
AAEL000073	Odorant-binding protein	AaegObp4	NA	AaObp4	odorant binding protein OBP4	Pheromone/general odorant binding protein;Pheromone/general odorant binding protein superfamily	Pheromone/general odorant binding protein	Pheromone/general odorant binding protein superfamily	N/A	N/A	N/A	Pheromone/general odorant binding protein	1084	1762.82	1474.68	1239.69	1277.28	1654.74	1302.84	1382.49	1479.64	3742.27	1525.67	1680.64
AAEL000051	Odorant-binding protein	AaegObp3	NA	AaObp3	odorant binding protein OBP3	Pheromone/general odorant binding protein;Pheromone/general odorant binding protein superfamily	Pheromone/general odorant binding protein	Pheromone/general odorant binding protein superfamily	N/A	N/A	N/A	Pheromone/general odorant binding protein	487.213	819.647	722.807	392.4	493.86	606.809	647.341	577.538	576.756	1608.07	610.002	666.775
AAEL000071	Odorant-binding protein	AaegObp2	NA	AaObp2	odorant binding protein OBP2	Pheromone/general odorant binding protein;Pheromone/general odorant binding protein superfamily	Pheromone/general odorant binding protein	Pheromone/general odorant binding protein superfamily	N/A	N/A	N/A	Pheromone/general odorant binding protein	144.07	282.712	166.208	50.2147	67.8405	61.2804	136.348	151.784	144.628	125.242	69.8871	70.5572
AAEL000035	Odorant-binding protein	AaegObp57	NA	AaObp57	odorant binding protein (Obp57)	Pheromone/general odorant binding protein;Pheromone/general odorant binding protein superfamily	Pheromone/general odorant binding protein	Pheromone/general odorant binding protein superfamily	N/A	N/A	N/A	Pheromone/general odorant binding protein	12.8564	1.3328	7.4988	1.10823	1.1102	0.358639	0.393253	11.9281	9.92816	17.3571	28.2759	1.03665
AAEL015313	Odorant-binding protein	AaegObp59	NA	AaObp20	odorant binding protein OBP59	Pheromone/general odorant binding protein;Pheromone/general odorant binding protein superfamily	Pheromone/general odorant binding protein	Pheromone/general odorant binding protein superfamily	N/A	N/A	N/A	Pheromone/general odorant binding protein	154.208	223.776	207.091	127.602	142.533	167.027	156.994	174.392	184.18	406.906	153.337	182.96
AAEL006176	Odorant-binding protein	AaegObp27	NA	AaObp27	odorant binding protein OBP27	Pheromone/general odorant binding protein;Pheromone/general odorant binding protein superfamily	Pheromone/general odorant binding protein	Pheromone/general odorant binding protein superfamily	N/A	N/A	N/A	Pheromone/general odorant binding protein	6673.53	8883.58	6558.17	3779.33	3624.86	4783.32	4401.63	5083.37	5139.36	14585.1	5826.17	6740.55
AAEL006454	Odorant-binding protein	AaegObp1	NA	AaObp1	odorant binding protein (OBP1)	Pheromone/general odorant binding protein;Pheromone/general odorant binding protein superfamily	Pheromone/general odorant binding protein	Pheromone/general odorant binding protein superfamily	N/A	N/A	N/A	Pheromone/general odorant binding protein	1232.63	1842.67	1671.29	649.696	757.123	954.948	889.578	1011.5	938.22	2631.6	953.169	1234.18
AAEL006385	Odorant-binding protein	AaegObp33	NA	AaObp33	odorant binding protein OBP33	Pheromone/general odorant binding protein;Pheromone/general odorant binding protein superfamily	N/A	Pheromone/general odorant binding protein superfamily	N/A	N/A	N/A	Pheromone/general odorant binding protein	0.0513163	0	0	0.102081	0.0443135	0.0429453	0	0.04251	0	0	0.154372	0.0387918
AAEL002598	Odorant-binding protein	AaegObp15	NA	AaObp15	odorant binding protein OBP15	Pheromone/general odorant binding protein;Pheromone/general odorant binding protein superfamily	Pheromone/general odorant binding protein	Pheromone/general odorant binding protein superfamily	N/A	N/A	N/A	Pheromone/general odorant binding protein	0.879887	1.3031	1.4525	0.583439	0.144727	0.841549	0.538283	0.659474	0.369786	1.63614	1.4285	1.01354
AAEL002618	Odorant-binding protein	AaegObp65	NA	AaObp65	odorant binding protein OBP65	Pheromone/general odorant binding protein;Pheromone/general odorant binding protein superfamily	Pheromone/general odorant binding protein	Pheromone/general odorant binding protein superfamily	N/A	N/A	N/A	Pheromone/general odorant binding protein	0	0	0	0	0.0953044	0	0	0.0914256	0.121754	0	0	0.166858
AAEL002605	Odorant-binding protein	AaegObp14	NA	AaObp14	odorant binding protein OBP14	Pheromone/general odorant binding protein;Pheromone/general odorant binding protein superfamily	Pheromone/general odorant binding protein	Pheromone/general odorant binding protein superfamily	N/A	N/A	N/A	Pheromone/general odorant binding protein	93.5384	140.819	59.8365	1.25582	4.27039	11.0067	64.69	50.205	67.3238	123.356	58.7674	84.3895
AAEL002591	Odorant-binding protein	AaegObp13	NA	AaObp13	odorant binding protein OBP13	Pheromone/general odorant binding protein;Pheromone/general odorant binding protein superfamily	Pheromone/general odorant binding protein	Pheromone/general odorant binding protein superfamily	N/A	N/A	N/A	Pheromone/general odorant binding protein	294.742	539.417	252.052	302.261	1040.28	401.173	676.34	694.727	857.465	1078.79	368.977	620.403
AAEL002617	Odorant-binding protein	AaegObp12	NA	AaObp12	odorant binding protein OBP12	Pheromone/general odorant binding protein;Pheromone/general odorant binding protein superfamily	Pheromone/general odorant binding protein	Pheromone/general odorant binding protein superfamily	N/A	N/A	N/A	Pheromone/general odorant binding protein	263.963	571.597	374.322	199.397	557.751	403.198	608.622	649.083	681.62	1237.57	455.426	568.219
AAEL002587	Odorant-binding protein	AaegObp11	NA	AaObp11	odorant binding protein OBP11	Pheromone/general odorant binding protein;Pheromone/general odorant binding protein superfamily	Pheromone/general odorant binding protein	Pheromone/general odorant binding protein superfamily	N/A	N/A	N/A	Pheromone/general odorant binding protein	78.2716	223.675	100.715	65.6124	121.309	75.4435	86.567	139.66	112.744	242.418	124.071	147.404
AAEL002606	Odorant-binding protein	AaegObp35	NA	AaObp35	odorant binding protein OBP35	Pheromone/general odorant binding protein;Pheromone/general odorant binding protein superfamily	Pheromone/general odorant binding protein	Pheromone/general odorant binding protein superfamily	N/A	N/A	N/A	Pheromone/general odorant binding protein	374.491	1141.99	430.727	225.402	509.264	299.292	762.883	730.906	888.277	1258.61	652.451	581.566
AAEL002626	Odorant-binding protein	AaegObp66	NA	AaObp66	odorant-binding protein 56e, putative	Pheromone/general odorant binding protein;Pheromone/general odorant binding protein superfamily	Pheromone/general odorant binding protein	Pheromone/general odorant binding protein superfamily	N/A	N/A	N/A	Pheromone/general odorant binding protein	0.365026	0.189209	0.602578	0.816895	0.0788035	0.534592	0.251223	0.302385	0.201348	0.414362	0.183015	0.344921
AAEL006103	Odorant-binding protein	AaegObp25	NA	AaObp25	odorant binding protein OBP25	Pheromone/general odorant binding protein;Pheromone/general odorant binding protein superfamily	N/A	Pheromone/general odorant binding protein superfamily	N/A	N/A	N/A	Pheromone/general odorant binding protein	18.2584	10.7431	8.78616	2.45409	10.5924	8.08247	3.8814	37.0244	26.9086	73.8138	31.8104	8.95276
AAEL006109	Odorant-binding protein	AaegObp23	NA	AaObp26	odorant binding protein OBP23	Pheromone/general odorant binding protein superfamily	N/A	Pheromone/general odorant binding protein superfamily	N/A	N/A	N/A	N/A	4.1891	12.445	6.03798	2.23876	3.67144	0.575572	14.5158	1.24306	1.51747	5.56439	1.81818	0.803489
AAEL010872	Odorant-binding protein	AaegObp46	NA	AaObp46	odorant binding protein OBP46	Pheromone/general odorant binding protein;Pheromone/general odorant binding protein superfamily	N/A	Pheromone/general odorant binding protein superfamily	N/A	N/A	N/A	Pheromone/general odorant binding protein	0.0628725	0.0651791	0	0	0	0	0	0.0520831	0	0	0.0630454	0.0475275
AAEL000833	Odorant-binding protein	AaegObp7	NA	AaObp7	odorant binding protein OBP7	Pheromone/general odorant binding protein;Pheromone/general odorant binding protein superfamily	N/A	Pheromone/general odorant binding protein superfamily	N/A	N/A	N/A	Pheromone/general odorant binding protein	0.0475519	0.0492965	0.117747	0	0	0	0.261815	0.118175	0.157377	0.302281	0.0476828	0.215677
AAEL000821	Odorant-binding protein	AaegObp6	NA	AaObp6	odorant binding protein OBP6	GPCR family 3, C-terminal	N/A	N/A	N/A	N/A	N/A	GPCR family 3, C-terminal	0.2549	0.511987	0.26299	0.64967	1.01803	0.826612	0.57015	0.514695	0.474532	0.70891	0.686928	1.04774
AAEL018102	Odorant-binding protein	AaegObp64	NA	AaObp64	unspecified product	Pheromone/general odorant binding protein;Pheromone/general odorant binding protein superfamily	Pheromone/general odorant binding protein	Pheromone/general odorant binding protein superfamily	N/A	N/A	N/A	Pheromone/general odorant binding protein	72.379	230.802	59.7409	42.3232	85.0062	29.6471	87.6235	94.1116	103.544	89.3029	75.6405	39.4002
AAEL004339	Odorant-binding protein	AaegObp17	NA	AaObp17	odorant binding protein OBP17	Pheromone/general odorant binding protein;Pheromone/general odorant binding protein superfamily	Pheromone/general odorant binding protein	Pheromone/general odorant binding protein superfamily	N/A	N/A	N/A	Pheromone/general odorant binding protein	24.3324	47.0711	30.8451	165.039	189.238	163.096	161.864	164.708	176.029	439.596	219.822	280.375
AAEL004342	Odorant-binding protein	AaegObp18	NA	AaObp18	odorant binding protein OBP18	Pheromone/general odorant binding protein;Pheromone/general odorant binding protein superfamily	N/A	Pheromone/general odorant binding protein superfamily	N/A	N/A	N/A	Pheromone/general odorant binding protein	16.4642	39.983	14.3402	24.2469	41.7097	17.4324	34.8909	31.3466	36.5271	29.5726	27.2725	21.2473
AAEL004343	Odorant-binding protein	AaegObp19	NA	AaObp19	odorant binding protein OBP19	Pheromone/general odorant binding protein;Pheromone/general odorant binding protein superfamily	N/A	Pheromone/general odorant binding protein superfamily	N/A	N/A	N/A	Pheromone/general odorant binding protein	5.36567	19.7647	5.65375	1.47614	0.887257	1.62418	1.78094	3.59373	1.38539	2.59186	1.37373	1.4671
AAEL022696	olfactory receptor	NA	NA	NA	unspecified product	Olfactory receptor, insect	N/A	N/A	N/A	N/A	N/A	Olfactory receptor, insect	0.586592	0.521239	0.553333	0.500091	0.144727	0.736355	0.538283	0.694183	0.231116	1.82639	0.546191	0.633465
AAEL010669	olfactory receptor	NA	NA	NA	olfactory receptor, putative	Olfactory receptor, insect	N/A	N/A	N/A	N/A	N/A	Olfactory receptor, insect	3.60516	4.45158	5.61016	6.85181	4.65987	7.39853	3.89826	5.26915	3.39455	12.5535	5.87162	6.50939
AAEL019711	Phospholipase C beta (PLC_Beta)	NA	NA	NA	unspecified product	C2 domain;Phosphatidylinositol-specific phospholipase C, X domain;Phosphoinositide phospholipase C family;Phospholipase C, phosphatidylinositol-specific, Y domain;EF-hand domain pair;Phospholipase C-beta, C-terminal domain;Phosphoinositide-specific phospholipase C, EF-hand-like domain;Phosphatidylinositol-4, 5-bisphosphate phosphodiesterase beta;PLC-like phosphodiesterase, TIM beta/alpha-barrel d…	Phosphatidylinositol-specific phospholipase C, X domain;Phospholipase C, phosphatidylinositol-specific, Y domain;C2 domain	EF-hand domain pair;PLC-like phosphodiesterase, TIM beta/alpha-barrel domain superfamily	N/A	N/A	Phosphatidylinositol-4, 5-bisphosphate phosphodiesterase beta	Phospholipase C, phosphatidylinositol-specific, Y domain;Phosphatidylinositol-specific phospholipase C, X domain;Phospholipase C-beta, C-terminal domain;Phosphoinositide-specific phospholipase C, EF-hand-like domain;PLC-beta, PH domain	3.55695	2.82642	2.11621	2.27175	0.795175	6.57296	1.32549	0.807683	0.756915	0.762447	1.76526	0.921298
AAEL009380	Phospholipase C beta (PLC_Beta)	NA	NA	NA	phospholipase c beta	C2 domain;Phosphatidylinositol-specific phospholipase C, X domain;Phosphoinositide phospholipase C family;Phospholipase C, phosphatidylinositol-specific, Y domain;Phospholipase C-beta, conserved site;EF-hand domain pair;Phosphoinositide-specific phospholipase C, EF-hand-like domain;Phosphatidylinositol-4, 5-bisphosphate phosphodiesterase beta;PLC-like phosphodiesterase, TIM beta/alpha-barrel doma…	Phosphatidylinositol-specific phospholipase C, X domain;Phospholipase C, phosphatidylinositol-specific, Y domain;C2 domain	EF-hand domain pair;PLC-like phosphodiesterase, TIM beta/alpha-barrel domain superfamily	N/A	N/A	Phosphatidylinositol-4, 5-bisphosphate phosphodiesterase beta	C2 domain;Phospholipase C, phosphatidylinositol-specific, Y domain;Phosphatidylinositol-specific phospholipase C, X domain;Phospholipase C-beta, conserved site;Phosphoinositide-specific phospholipase C, EF-hand-like domain;PLC-beta, PH domain	58.4508	41.3364	37.6374	34.4674	19.1529	69.9191	36.6171	31.2799	27.7965	12.6889	38.8091	26.9236
AAEL014009	Pickpocket (ppk)	ppk14009	NA	AaPPK14009	pickpocket 101	Epithelial sodium channel	N/A	N/A	N/A	N/A	N/A	Epithelial sodium channel	0.0570816	0.0591757	0	0	0	0.119425	0.366664	0.283716	0.440805	0	0	0
AAEL014010	Pickpocket (ppk)	ppk14010	NA	AaPPK14010	pickpocket 102	Epithelial sodium channel	N/A	N/A	N/A	N/A	N/A	Epithelial sodium channel	0	0.0584656	0.0232746	0.16828	0.0730508	0.0707953	0.0776281	0.0700777	0.155541	0	0.0565518	0.0213161
AAEL002575	Pickpocket (ppk)	ppk02575	NA	AaPPK02575	pickpocket 103	Epithelial sodium channel	N/A	N/A	N/A	N/A	N/A	Epithelial sodium channel	0.110538	0.137512	0.218969	0.593698	0.267271	0.388528	0.507174	0.695924	0.487781	0.080306	0.177348	0.116984
AAEL022385	Pickpocket (ppk)	NA	NA	NA	pickpocket 201	Epithelial sodium channel	N/A	N/A	N/A	N/A	N/A	Epithelial sodium channel	0.18134	0.13428	0.171058	0.180365	0.044741	0.0433596	0.142633	0.407741	0.228632	0.0470511	0.0519538	0
AAEL019946	Pickpocket (ppk)	NA	NA	AaPPK00443	pickpocket 202	N/A	N/A	N/A	N/A	N/A	N/A	N/A	0.0477937	0.0247736	0.0197242	0.0713053	0.0825433	0.0199987	0.175431	0.0593879	0.0790887	0.151909	0.0958504	0.108387
AAEL003714	Pickpocket (ppk)	ppk03714	NA	AaPPK03714	pickpocket 203	Epithelial sodium channel	N/A	N/A	N/A	N/A	N/A	Epithelial sodium channel	1.93507	3.27657	2.36029	1.32588	1.55961	0.953654	1.47976	1.63862	1.39945	3.43647	2.00508	3.03935
AAEL005729	Pickpocket (ppk)	ppk05729	NA	AaPPK05729	NA	NA	NA	NA	NA	NA	NA	NA	0.074206	0.0384642	0.0612489	0.0738072	0.0320398	0.0310506	0	0.122943	0.0818637	0	0.0372051	0.0280475
AAEL010779	Pickpocket (ppk)	ppk10779	NA	AaPPK10779	pickpocket 204	Epithelial sodium channel	N/A	N/A	N/A	N/A	N/A	Epithelial sodium channel	0.746151	0.644605	0.975121	0.587528	0.429553	0.83258	1.02705	0.772632	0.788852	1.97633	0.623503	0.775558
AAEL022016	Pickpocket (ppk)	NA	NA	AaPPK10534	pickpocket 205	Epithelial sodium channel	N/A	N/A	N/A	N/A	N/A	Epithelial sodium channel	0.234567	0.347389	0.414877	0.63326	0.520862	0.42065	0.645747	0.749495	0.406643	1.61284	0.436823	0.506621
AAEL006613	Pickpocket (ppk)	ppk06613	NA	AaPPK06613	pickpocket 206	Epithelial sodium channel	N/A	N/A	N/A	N/A	N/A	Epithelial sodium channel	0	0	0	0.0968242	0.028021	0.0271559	0.0893303	0.0806418	0.0357977	0.176807	0.0325384	0.0490589
AAEL000582	Pickpocket (ppk)	ppk00582	NA	AaPPK00582	pickpocket 301	Epithelial sodium channel	N/A	N/A	N/A	N/A	N/A	Epithelial sodium channel	0.347337	0.170564	0.316866	0.145461	0.142076	0.321275	0.268406	0.620894	0.46385	0.149412	0.183312	0.304022
AAEL006258	Pickpocket (ppk)	ppk06258	NA	AaPPK06258	pickpocket 302	Epithelial sodium channel	N/A	N/A	N/A	N/A	N/A	Epithelial sodium channel	0	0	0	0.031094	0.0269959	0	0	0.0776915	0.137952	0.0283898	0.031348	0
AAEL008809	Pickpocket (ppk)	ppk08809	NA	AaPPK08809	pickpocket 303	Epithelial sodium channel	N/A	N/A	N/A	N/A	N/A	Epithelial sodium channel	0	0	0	0	0	0	0	0	0	0.0482252	0	0.0401433
AAEL023544	Pickpocket (ppk)	NA	NA	NA	pickpocket 304	Epithelial sodium channel	N/A	N/A	N/A	N/A	N/A	Epithelial sodium channel	0.173452	0.256879	0.163618	0.17252	0.106987	0.0622103	0.318334	0.431058	0.191351	0.20252	0.223623	0.206043
AAEL003470	Pickpocket (ppk)	ppk03470	NA	AaPPK03470	pickpocket 305	Epithelial sodium channel	N/A	N/A	N/A	N/A	N/A	Epithelial sodium channel	0.0378501	0.0784774	0.406134	0.0376466	0	0	0	0	0	0.0343726	0	0.0858366
AAEL014228	Pickpocket (ppk)	ppk14228	NA	AaPPK14228	pickpocket 306	Epithelial sodium channel	N/A	N/A	N/A	N/A	N/A	Epithelial sodium channel	1.10529	0.838417	0.778786	0.375387	0.651824	0.744501	0.816356	0.960275	0.535323	0.636517	0.324389	0.30568
AAEL026145	Pickpocket (ppk)	NA	NA	NA	pickpocket 307	Epithelial sodium channel	N/A	N/A	N/A	N/A	N/A	Epithelial sodium channel	0	0	0	0	0	0	0	0.0627094	0	0	0.151817	0
AAEL014230	Pickpocket (ppk)	ppk14230	NA	AaPPK14230	pickpocket 308	Epithelial sodium channel;Epithelial sodium channel, conserved site	N/A	N/A	N/A	N/A	N/A	Epithelial sodium channel	0	0	0	0.0315842	0	0	0	0.0263055	0	0.0288373	0	0
AAEL011002	Pickpocket (ppk)	ppk11002	NA	AaPPK11002	pickpocket 310	Epithelial sodium channel;Epithelial sodium channel, conserved site	N/A	N/A	N/A	N/A	N/A	Epithelial sodium channel	0.0609034	0.252551	0.0502691	0	0	0.0509685	0	0	0	0	0	0
AAEL026983	Pickpocket (ppk)	NA	NA	AaPPK14233	pickpocket 311	Epithelial sodium channel	N/A	N/A	N/A	N/A	N/A	Epithelial sodium channel	0	0	0.0293871	0	0	0	0	0	0	0.0323328	0.0714037	0
AAEL010995	Pickpocket (ppk)	ppk10995	NA	AaPPK10995	pickpocket 312	Epithelial sodium channel	N/A	N/A	N/A	N/A	N/A	Epithelial sodium channel	0.019623	0	0	0	0	0.0821101	0	0.0162556	0	0.0356403	0	0
AAEL019676	Pickpocket (ppk)	NA	NA	AaPPK12760	pickpocket 313	Epithelial sodium channel	N/A	N/A	N/A	N/A	N/A	Epithelial sodium channel	0.0222911	0.0231089	0.0367978	0.0443427	0	0	0.0409107	0	0	0.0404863	0.0670574	0.0842534
AAEL019675	Pickpocket (ppk)	NA	NA	AaPPK13573	pickpocket 314	Epithelial sodium channel	N/A	N/A	N/A	N/A	N/A	Epithelial sodium channel	0.0347056	0.0719577	0	0.138076	0	0.145221	0.286627	0.143749	0.153148	0	0.0348011	0
AAEL000863	Pickpocket (ppk)	ppk00863	NA	AaPPK00863	pickpocket 315	Epithelial sodium channel	N/A	N/A	N/A	N/A	N/A	Epithelial sodium channel	1.23512	0.365839	1.25612	0.680054	0.857069	1.36589	1.05245	1.0049	1.97088	0.620911	0.663494	1.18376
AAEL000926	Pickpocket (ppk)	ppk00926	NA	AaPPK00926	pickpocket 316	Epithelial sodium channel	N/A	N/A	N/A	N/A	N/A	Epithelial sodium channel	0.74876	1.14882	0.64274	0.953262	0.439676	0.551424	0.192387	0.446592	0.363452	1.63192	1.14125	0.815061
AAEL000873	Pickpocket (ppk)	ppk00873	NA	AaPPK00873	pickpocket 317	Epithelial sodium channel;Epithelial sodium channel, conserved site	N/A	N/A	N/A	N/A	N/A	Epithelial sodium channel	0.634492	0.0758965	0.0402849	0.0728172	0.12644	0.183804	0.0671814	0.0606471	0.0807656	0.0886458	0.195766	0.07379
AAEL026905	Pickpocket (ppk)	NA	NA	AaPPK03410	NA	NA	NA	NA	NA	NA	NA	NA	0.0339738	0.0352203	0.084125	0.135165	0.38139	0.0852956	0.0623519	0.225149	0.299838	0.061705	0.136269	0.231138
AAEL008053	Pickpocket (ppk)	ppk08053	NA	AaPPK08053	pickpocket 318	Epithelial sodium channel	N/A	N/A	N/A	N/A	N/A	Epithelial sodium channel	0.308277	0.338386	0.209546	0.0541095	0.187912	0.121407	0.266248	0.405595	0.400106	0.247018	0.181838	0.191913
AAEL000534	Pickpocket (ppk)	ppk00534	NA	AaPPK00534	pickpocket 319	Epithelial sodium channel;Epithelial sodium channel, conserved site	N/A	N/A	N/A	N/A	N/A	Epithelial sodium channel	0.0415292	0.0861055	0.0685555	0	0.035862	0	0.038109	0.0688049	0	0.0377136	0.0416434	0
AAEL000552	Pickpocket (ppk)	ppk00552	NA	AaPPK00552	pickpocket 320	Epithelial sodium channel	N/A	N/A	N/A	N/A	N/A	Epithelial sodium channel	0.0808553	0	0	0	0	0	0	0	0.0445996	0.0367133	0	0.0611214
AAEL000547	Pickpocket (ppk)	ppk00547	NA	AaPPK00547	pickpocket 321	Epithelial sodium channel	N/A	N/A	N/A	N/A	N/A	Epithelial sodium channel	0	0	0.0156784	0	0	0	0	0	0.0209554	0.01725	0	0.129232
AAEL004091	Pickpocket (ppk)	ppk04091	NA	AaPPK04091	pickpocket 322	Epithelial sodium channel;Epithelial sodium channel, conserved site	N/A	N/A	N/A	N/A	N/A	Epithelial sodium channel	0.26884	0.216769	0.197242	0.0891316	0.0515896	0.074995	0.109644	0.123725	0.164768	0.135633	0.17972	0.0677418
AAEL027684	Pickpocket (ppk)	NA	NA	NA	pickpocket 323	Epithelial sodium channel	N/A	N/A	N/A	N/A	N/A	Epithelial sodium channel	0	0	0.0466892	0	0	0	0	0.0468591	0	0	0	0
AAEL017048	Rhodopsin	NA	NA	NA	GPCR Growth Hormone Releasing Hormone Family	G protein-coupled receptor, rhodopsin-like;GPCR, rhodopsin-like, 7TM	G protein-coupled receptor, rhodopsin-like	N/A	N/A	N/A	N/A	GPCR, rhodopsin-like, 7TM	0.141266	0.341714	0.155466	0.515192	0.298194	0.433481	0.244861	0.819167	0.675325	0.384862	0.377746	0.522075
AAEL012796	Rhodopsin	NA	NA	NA	GPCR Growth Hormone Releasing Hormone Family	G protein-coupled receptor, rhodopsin-like;Neuromedin U receptor;GPCR, rhodopsin-like, 7TM	G protein-coupled receptor, rhodopsin-like	N/A	N/A	N/A	N/A	GPCR, rhodopsin-like, 7TM	1.8327	2.22432	2.01693	3.09737	1.28667	2.4066	3.44558	2.20941	1.6602	3.55867	2.74915	1.91479
AAEL019821	Rhodopsin	NA	NA	NA	unspecified product	G protein-coupled receptor, rhodopsin-like;GPCR, rhodopsin-like, 7TM	N/A	N/A	N/A	N/A	N/A	GPCR, rhodopsin-like, 7TM	2.36888	2.50695	2.78012	6.77392	2.39721	4.17141	3.58902	4.04737	3.90639	2.86832	4.60233	3.65605
AAEL019786	Rhodopsin	NA	NA	NA	NPYLR7B [Source:UniProtKB/TrEMBL;Acc:U5N1H5]	G protein-coupled receptor, rhodopsin-like;Neuropeptide Y receptor family;GPCR, rhodopsin-like, 7TM	G protein-coupled receptor, rhodopsin-like	N/A	N/A	N/A	N/A	GPCR, rhodopsin-like, 7TM	0	0.237859	0.113627	0.136925	0.277383	0.153611	0.0421091	0.266094	0.101247	0.125017	0.230072	0.346885
AAEL022589	Rhodopsin	NA	NA	NA	unspecified product	G protein-coupled receptor, rhodopsin-like;GPCR, rhodopsin-like, 7TM	N/A	N/A	N/A	N/A	N/A	GPCR, rhodopsin-like, 7TM	0.674188	0.796446	0.750584	0.499025	0.0812353	0.472362	0.230201	0.0909173	0.0864838	0.242051	0.267273	0.177782
AAEL021100	Rhodopsin	NA	NA	NA	unspecified product	G protein-coupled receptor, rhodopsin-like;GPCR, rhodopsin-like, 7TM	G protein-coupled receptor, rhodopsin-like	N/A	N/A	N/A	N/A	GPCR, rhodopsin-like, 7TM	0.626347	0.228141	0.160683	0.412514	0.131564	0.708343	0.605832	0.406675	0.19609	0.138357	0.280085	0.134365
AAEL018189	Rhodopsin	NA	NA	NA	PCR Gastrin/Cholecystokinin Family	G protein-coupled receptor, rhodopsin-like;Cholecystokinin receptor;GPCR, rhodopsin-like, 7TM	G protein-coupled receptor, rhodopsin-like	N/A	N/A	N/A	N/A	GPCR, rhodopsin-like, 7TM	1.36457	0.845328	0.618092	2.11861	0.589178	1.61547	1.51179	0.813335	0.844484	0.498701	1.23483	0.805093
AAEL017238	Rhodopsin	NA	NA	NA	GPCR Gastrin/Cholecystokinin Family	G protein-coupled receptor, rhodopsin-like;Cholecystokinin receptor;GPCR, rhodopsin-like, 7TM	G protein-coupled receptor, rhodopsin-like	N/A	N/A	N/A	N/A	GPCR, rhodopsin-like, 7TM	0.0485132	0.176026	0.0200212	0.410146	0.041893	0.324796	0.0667768	0.020094	0.0267598	0	0.07297	0.0916821
AAEL017005	Rhodopsin	NA	NA	NA	GPCR Neuropeptide Y Family	N/A	N/A	N/A	N/A	N/A	N/A	N/A	0.688964	0.935314	0.758218	1.69684	0.835757	1.38653	2.63427	4.95993	3.20312	0.595871	0.690859	0.917621
AAEL004245	Rhodopsin	NA	NA	NA	GPCR Orphan/Putative Class A Family	G protein-coupled receptor, rhodopsin-like;Linker histone H1/H5, domain H15;GPCR, rhodopsin-like, 7TM;Winged helix DNA-binding domain superfamily	N/A	Winged helix DNA-binding domain superfamily	N/A	N/A	N/A	GPCR, rhodopsin-like, 7TM;Linker histone H1/H5, domain H15	0.312273	0.194238	0.0257747	0.0931786	0.053932	0.104534	0.831013	0.284553	0.10335	0.0850749	0.313133	0.0472117
AAEL025638	Rhodopsin	NA	NA	NA	unspecified product	G protein-coupled receptor, rhodopsin-like;GPCR, rhodopsin-like, 7TM	N/A	N/A	N/A	N/A	N/A	GPCR, rhodopsin-like, 7TM	1.24438	2.02265	1.33143	1.29881	3.26351	0.539981	2.43887	2.39256	2.77949	1.03239	1.217	1.30068
AAEL026043	Rhodopsin	NA	NA	NA	unspecified product	G protein-coupled receptor, rhodopsin-like;GPCR, rhodopsin-like, 7TM	G protein-coupled receptor, rhodopsin-like	N/A	N/A	N/A	N/A	GPCR, rhodopsin-like, 7TM	7.82201	9.90943	8.86757	13.4174	8.69611	9.13742	9.67339	10.1155	6.93604	10.7223	13.0546	11.0931
AAEL005834	Rhodopsin	NA	NA	NA	GPCR Dopamine Family	G protein-coupled receptor, rhodopsin-like;Adrenoceptor family;GPCR, rhodopsin-like, 7TM	G protein-coupled receptor, rhodopsin-like	N/A	N/A	N/A	N/A	GPCR, rhodopsin-like, 7TM	0.303458	0.0725981	0.0770682	1.36983	0.282205	0.371167	0.642616	0.154697	0.128759	0.105992	0.631994	0.229395
AAEL003035	Rhodopsin	NA	NA	NA	short wavelength sensitive opsin	G protein-coupled receptor, rhodopsin-like;Opsin RH3/RH4;GPCR, rhodopsin-like, 7TM;Visual pigments (opsins) retinal binding site	N/A	N/A	N/A	N/A	N/A	GPCR, rhodopsin-like, 7TM	1130.12	825.397	900.117	741.439	752.547	934.063	1111.25	946.705	940.358	398.903	1078.91	1028.07
AAEL022296	Rhodopsin	NA	NA	NA	unspecified product	G protein-coupled receptor, rhodopsin-like;GPCR, rhodopsin-like, 7TM	G protein-coupled receptor, rhodopsin-like	N/A	N/A	N/A	N/A	GPCR, rhodopsin-like, 7TM	0.901966	0.541349	0.293871	0.613818	0.532919	0.655512	0.544529	0.491567	0.549893	0.366438	0.57123	0.305028
AAEL006947	Rhodopsin	NA	NA	NA	GPCR Neurokinin/Tachykinin Family	G protein-coupled receptor, rhodopsin-like;Neurokinin receptor;GPCR, rhodopsin-like, 7TM	G protein-coupled receptor, rhodopsin-like	N/A	N/A	N/A	N/A	GPCR, rhodopsin-like, 7TM	1.99566	1.17369	1.69471	6.81367	0.7291	3.78988	2.35957	1.43064	1.39717	0.92358	2.63613	1.55211
AAEL006077	Rhodopsin	NA	NA	NA	allatostatin receptor	G protein-coupled receptor, rhodopsin-like;Galanin receptor family;GPCR, rhodopsin-like, 7TM	G protein-coupled receptor, rhodopsin-like	N/A	N/A	N/A	N/A	GPCR, rhodopsin-like, 7TM	0.0883129	0.0366211	0.058314	0.368921	0	0.118251	0.16208	0.0731577	0.0194853	0	0.0531335	0.0667588
AAEL007644	Rhodopsin	NA	NA	NA	GPCR Orphan/Putative Class A Family	G protein-coupled receptor, rhodopsin-like;GPCR, rhodopsin-like, 7TM	N/A	N/A	N/A	N/A	N/A	GPCR, rhodopsin-like, 7TM	0.0821708	0.0851855	0.0226077	0.108972	0.0473051	0.0916889	0.377018	0.0680697	0.0906505	0.0746213	0.109863	0.165642
AAEL005803	Rhodopsin	NA	NA	NA	Gastrin-releasing peptide receptor [Source:UniProtKB/TrEMBL;Acc:A0A411JKA4]	G protein-coupled receptor, rhodopsin-like;Thyrotropin-releasing hormone receptor;GPCR, rhodopsin-like, 7TM	N/A	N/A	N/A	N/A	N/A	GPCR, rhodopsin-like, 7TM	1.55017	1.86723	1.42572	1.70336	1.13465	1.14903	1.00253	1.25969	1.23781	1.79655	1.4212	1.26111
AAEL027285	Rhodopsin	NA	NA	NA	unspecified product	G protein-coupled receptor, rhodopsin-like;Thyrotropin-releasing hormone receptor;GPCR, rhodopsin-like, 7TM	N/A	N/A	N/A	N/A	N/A	GPCR, rhodopsin-like, 7TM	0.0730999	0	0	0.0363535	0.0315623	0.122351	0	0.0302777	0	0	0.0366505	0
AAEL019433	Rhodopsin	NA	NA	NA	TK receptor [Source:UniProtKB/TrEMBL;Acc:A0A411JKC6]	G protein-coupled receptor, rhodopsin-like;Neurokinin receptor;GPCR, rhodopsin-like, 7TM	G protein-coupled receptor, rhodopsin-like	N/A	N/A	N/A	N/A	GPCR, rhodopsin-like, 7TM	0.199795	0.0753181	0.134925	0.234852	0	0.304006	0.0666693	0.105324	0.0601125	0.0494832	0.0910656	0.0823811
AAEL004399	Rhodopsin	NA	NA	NA	GPCR Glycoprotein Hormone Family	G protein-coupled receptor, rhodopsin-like;Leucine-rich repeat;Glycoprotein hormone receptor family;GPCR, rhodopsin-like, 7TM	N/A	N/A	N/A	N/A	N/A	GPCR, rhodopsin-like, 7TM;Leucine-rich repeat	2.82824	2.30664	2.08953	4.48512	2.1861	3.10342	3.24868	2.8344	2.28007	1.4189	2.65753	2.3697
AAEL004396	Rhodopsin	NA	NA	NA	GPCR Octopamine/Tyramine Family	G protein-coupled receptor, rhodopsin-like;GPCR, rhodopsin-like, 7TM	G protein-coupled receptor, rhodopsin-like	N/A	N/A	N/A	N/A	GPCR, rhodopsin-like, 7TM	0.231323	0.047962	0.0763727	0.260757	0.0532683	0.864695	0.268879	0.204401	0.0680519	0.0840281	0.402063	0.244812
AAEL004398	Rhodopsin	NA	NA	NA	GPCR Octopamine/Tyramine Family	G protein-coupled receptor, rhodopsin-like;GPCR, rhodopsin-like, 7TM	G protein-coupled receptor, rhodopsin-like	N/A	N/A	N/A	N/A	GPCR, rhodopsin-like, 7TM	0.0857091	0.0296179	0	0.0852485	0	0.0717278	0	0.0236669	0	0.0259448	0	0.0863874
AAEL019607	Rhodopsin	NA	NA	NA	PBAN receptor [Source:UniProtKB/TrEMBL;Acc:V9P4J1]	G protein-coupled receptor, rhodopsin-like;Neuromedin U receptor;GPCR, rhodopsin-like, 7TM	G protein-coupled receptor, rhodopsin-like	N/A	N/A	N/A	N/A	GPCR, rhodopsin-like, 7TM	1.12649	1.06301	1.12052	2.08286	0.83558	1.29323	1.51081	1.66296	1.19494	0.629533	1.12959	0.971643
AAEL019437	Rhodopsin	NA	NA	NA	unspecified product	G protein-coupled receptor, rhodopsin-like;Dopamine receptor family;GPCR, rhodopsin-like, 7TM	G protein-coupled receptor, rhodopsin-like	N/A	N/A	N/A	N/A	GPCR, rhodopsin-like, 7TM	1.32798	2.46048	1.49256	1.29274	0.512381	1.48968	2.6965	2.85554	1.77672	4.74689	1.92661	1.53783
AAEL005952	Rhodopsin	NA	NA	NA	GPCR Dopamine Family	G protein-coupled receptor, rhodopsin-like;GPCR, rhodopsin-like, 7TM	N/A	N/A	N/A	N/A	N/A	GPCR, rhodopsin-like, 7TM	0.422492	0.450506	0.259049	1.23665	0.760946	0.798064	0.64247	0.409987	0.199753	0.504258	0.702055	0.538377
AAEL005945	Rhodopsin	NA	NA	NA	GPCR Dopamine Family	G protein-coupled receptor, rhodopsin-like;GPCR, rhodopsin-like, 7TM	G protein-coupled receptor, rhodopsin-like	N/A	N/A	N/A	N/A	GPCR, rhodopsin-like, 7TM	0.765565	0.493827	0.154462	1.37061	0.161601	0.583732	0.999134	0.549629	0.300291	0.417137	0.904146	0.295789
AAEL007389	Rhodopsin	NA	NA	NA	long wavelength sensitive opsin	G protein-coupled receptor, rhodopsin-like;Opsin RH1/RH2;Opsin;GPCR, rhodopsin-like, 7TM	N/A	N/A	N/A	N/A	N/A	GPCR, rhodopsin-like, 7TM	3.27739	1.45613	4.95354	0.0846694	0.183776	0.854887	0.585872	0.45837	0.798249	0.193265	0.298764	0.225227
AAEL010626	Rhodopsin	NA	NA	NA	GPCR Neuropeptide Y Family	G protein-coupled receptor, rhodopsin-like;Neuropeptide Y receptor family;GPCR, rhodopsin-like, 7TM	G protein-coupled receptor, rhodopsin-like	N/A	N/A	N/A	N/A	GPCR, rhodopsin-like, 7TM	0.222438	0.124169	0.0706147	0.51056	0.0738783	0.730291	0.266925	0.240963	0.226516	0.186463	0.188735	0.194018
AAEL025125	Rhodopsin	NA	NA	NA	unspecified product	G protein-coupled receptor, rhodopsin-like;GPCR, rhodopsin-like, 7TM	G protein-coupled receptor, rhodopsin-like	N/A	N/A	N/A	N/A	GPCR, rhodopsin-like, 7TM	1.26605	0.185605	0.189997	2.03514	0.198778	3.76719	0.504612	0.264844	0.296269	0.499376	1.88506	0.309349
AAEL027242	Rhodopsin	NA	NA	NA	5-hydroxytryptamine 7 receptor [Source:UniProtKB/TrEMBL;Acc:Q9GQ54]	G protein-coupled receptor, rhodopsin-like;GPCR, rhodopsin-like, 7TM	G protein-coupled receptor, rhodopsin-like	N/A	N/A	N/A	N/A	GPCR, rhodopsin-like, 7TM	0.404821	0.144262	0.146184	0.264236	0.207562	1.24927	0.243785	0.167675	0.111649	0.402093	0.469362	0.277329
AAEL007832	Rhodopsin	NA	NA	NA	GPCR Muscarinic Acetylcholine Family	G protein-coupled receptor, rhodopsin-like;GPCR, rhodopsin-like, 7TM	N/A	N/A	N/A	N/A	N/A	GPCR, rhodopsin-like, 7TM	0.111456	0.0330128	0.0394262	0.0316733	0.0137495	0.0266498	0.175332	0.0527595	0	0.0433781	0.175627	0.0722172
AAEL008360	Rhodopsin	NA	NA	NA	GPCR Serotonin Family	G protein-coupled receptor, rhodopsin-like;GPCR, rhodopsin-like, 7TM	G protein-coupled receptor, rhodopsin-like	N/A	N/A	N/A	N/A	GPCR, rhodopsin-like, 7TM	0.352185	0.0973616	0.174414	0.700585	0.12165	0.471576	0.538635	0.311197	0.155412	0.127931	0.470872	0.195235
AAEL005322	Rhodopsin	NA	NA	NA	Rh7-like sensitivity opsin	G protein-coupled receptor, rhodopsin-like;Opsin;GPCR, rhodopsin-like, 7TM;Visual pigments (opsins) retinal binding site	N/A	N/A	N/A	N/A	N/A	GPCR, rhodopsin-like, 7TM	1.50916	1.08837	1.32688	0.261052	0.283308	0.988416	0.240847	0.108711	0.180967	0.148968	0.16449	0.223205
AAEL000266	Rhodopsin	NA	NA	NA	GPCR Orphan/Putative Class A Family	G protein-coupled receptor, rhodopsin-like;GPCR, rhodopsin-like, 7TM	N/A	N/A	N/A	N/A	N/A	GPCR, rhodopsin-like, 7TM	1.31203	0.25503	0.490704	0.734048	0.531086	3.91163	1.01585	0.509471	0.11308	1.26595	1.82956	1.0228
AAEL024199	Rhodopsin	NA	NA	NA	unspecified product	G protein-coupled receptor, rhodopsin-like;GPCR, rhodopsin-like, 7TM	N/A	N/A	N/A	N/A	N/A	GPCR, rhodopsin-like, 7TM	4.70874	4.57289	4.40028	6.4599	3.83248	4.18974	6.25792	7.084	4.4483	5.82437	6.26845	5.70748
AAEL018316	Rhodopsin	NA	NA	NA	unspecified product	G protein-coupled receptor, rhodopsin-like;GPCR, rhodopsin-like, 7TM	N/A	N/A	N/A	N/A	N/A	GPCR, rhodopsin-like, 7TM	0.190047	0.19702	0.37255	0.40168	0.184627	0.457257	0.239795	0.216472	0.235867	0.19416	0.428783	0.0897898
AAEL019608	Rhodopsin	NA	NA	NA	G-protein coupled receptor [Source:UniProtKB/TrEMBL;Acc:A0A411JKB1]	G protein-coupled receptor, rhodopsin-like;7TM GPCR, serpentine receptor class w (Srw)	N/A	N/A	N/A	N/A	N/A	7TM GPCR, serpentine receptor class w (Srw)	3.1589	2.68894	2.95417	6.64417	3.41605	2.84976	3.76306	4.03325	3.83657	2.97395	3.96676	3.8886
AAEL009615	Rhodopsin	NA	NA	NA	ultraviolet wavelength sensitive opsin	G protein-coupled receptor, rhodopsin-like;Opsin RH3/RH4;GPCR, rhodopsin-like, 7TM	G protein-coupled receptor, rhodopsin-like	N/A	N/A	N/A	N/A	GPCR, rhodopsin-like, 7TM	2061.02	2125.75	2302.86	1038.57	1267.45	1353.41	1551.94	1327.94	1385.16	774.24	1816.6	1790.3
AAEL025652	Rhodopsin	NA	NA	NA	unspecified product	G protein-coupled receptor, rhodopsin-like;GPCR, rhodopsin-like, 7TM	G protein-coupled receptor, rhodopsin-like	N/A	N/A	N/A	N/A	GPCR, rhodopsin-like, 7TM	0.556293	0.556816	0.56999	0.438827	0.132519	0.979255	0.352055	0.0635626	0.423241	0.139361	0.211588	0.290015
AAEL006283	Rhodopsin	NA	NA	NA	GPCR Myosuppressin Family	G protein-coupled receptor, rhodopsin-like;7TM GPCR, serpentine receptor class w (Srw)	N/A	N/A	N/A	N/A	N/A	7TM GPCR, serpentine receptor class w (Srw)	2.81914	2.24591	2.3842	4.57201	3.04603	3.19605	3.38982	2.56543	1.96102	2.27006	3.18896	2.14158
AAEL011325	Rhodopsin	NA	NA	NA	gonadotropin-releasing hormone receptor	G protein-coupled receptor, rhodopsin-like;GPCR, rhodopsin-like, 7TM	N/A	N/A	N/A	N/A	N/A	GPCR, rhodopsin-like, 7TM	6.2253	7.62491	6.58463	7.33848	11.3887	5.75007	6.74935	8.70958	7.83429	8.43814	8.55444	6.08284
AAEL004777	Rhodopsin	NA	NA	NA	Glycoprotein Hormone Family	G protein-coupled receptor, rhodopsin-like;Leucine-rich repeat;Glycoprotein hormone receptor family;Leucine-rich repeat, typical subtype;GPCR, rhodopsin-like, 7TM	Leucine-rich repeat, typical subtype	N/A	N/A	N/A	N/A	GPCR, rhodopsin-like, 7TM;Leucine-rich repeat	0.16053	0.113866	0.0557893	0.31093	0.0364798	0.721211	0.069778	0.0489932	0.00932082	0.0383634	0.144027	0.0191605
AAEL004732	Rhodopsin	NA	NA	NA	GPCR Growth Hormone Secretagogue/Neurotensin/Neuromedin/Thyrotropin Releasing Hormone Family	G protein-coupled receptor, rhodopsin-like;Neuropeptide Y receptor family;GPCR, rhodopsin-like, 7TM	N/A	N/A	N/A	N/A	N/A	GPCR, rhodopsin-like, 7TM	0.412173	0.20628	0.152505	0.48064	0.0245467	0.915867	0.365186	0.0941905	0.0627182	0.103256	0.299291	0.225624
AAEL006844	Rhodopsin	NA	NA	NA	GPCR Octopamine/Tyramine Family	G protein-coupled receptor, rhodopsin-like;Octopamine receptor;GPCR, rhodopsin-like, 7TM	G protein-coupled receptor, rhodopsin-like	N/A	N/A	N/A	N/A	GPCR, rhodopsin-like, 7TM	0.442558	0.0611725	0.133937	0.337471	0.0382165	0.172837	0.433185	0.146645	0.162742	0.133966	0.458568	0.189576
AAEL006498	Rhodopsin	NA	NA	NA	long wavelength sensitive opsin	G protein-coupled receptor, rhodopsin-like;Opsin lateral eye type;Opsin;GPCR, rhodopsin-like, 7TM;Visual pigments (opsins) retinal binding site	N/A	N/A	N/A	N/A	N/A	GPCR, rhodopsin-like, 7TM	281.738	200.025	214.853	65.7396	52.8176	39.8309	93.4079	39.866	85.2329	2.92341	6.0883	9.73394
AAEL005625	Rhodopsin	NA	NA	NA	long wavelength sensitive opsin	G protein-coupled receptor, rhodopsin-like;Opsin lateral eye type;Opsin;GPCR, rhodopsin-like, 7TM;Visual pigments (opsins) retinal binding site	N/A	N/A	N/A	N/A	N/A	GPCR, rhodopsin-like, 7TM	71.5355	59.3711	23.2403	7.69424	26.2179	5.70818	4.57983	4.78899	12.7094	1.24639	11.6357	6.85385
AAEL005621	Rhodopsin	NA	NA	NA	long wavelength sensitive opsin	G protein-coupled receptor, rhodopsin-like;Opsin lateral eye type;Opsin;GPCR, rhodopsin-like, 7TM;Visual pigments (opsins) retinal binding site	N/A	N/A	N/A	N/A	N/A	GPCR, rhodopsin-like, 7TM	47.6145	36.0286	23.4979	19.4568	57.3265	12.4349	13.2149	9.48161	31.4067	2.23003	17.3203	8.36912
AAEL019491	Rhodopsin	NA	NA	NA	unspecified product	G protein-coupled receptor, rhodopsin-like;GPCR, rhodopsin-like, 7TM	N/A	N/A	N/A	N/A	N/A	GPCR, rhodopsin-like, 7TM	2.07754	1.68263	1.92913	4.28342	2.84055	2.15519	3.376	2.86837	2.84104	2.77104	2.60407	2.86287
AAEL005373	Rhodopsin	NA	NA	NA	pteropsin	G protein-coupled receptor, rhodopsin-like;GPCR, rhodopsin-like, 7TM	N/A	N/A	N/A	N/A	N/A	GPCR, rhodopsin-like, 7TM	1.81489	1.16091	0.956163	0.403274	0.416814	1.17952	0.460648	0.31988	0.319496	0.280535	0.755056	0.758944
AAEL006259	Rhodopsin	NA	NA	NA	long wavelength sensitive opsin	G protein-coupled receptor, rhodopsin-like;Opsin lateral eye type;Opsin;GPCR, rhodopsin-like, 7TM;Visual pigments (opsins) retinal binding site	N/A	N/A	N/A	N/A	N/A	GPCR, rhodopsin-like, 7TM	156279	130779	157996	103895	123326	116279	134807	100017	151297	54956.6	121017	141297
AAEL003647	Rhodopsin	NA	NA	NA	GPCR Neurokinin/Tachykinin Family	G protein-coupled receptor, rhodopsin-like;Neuropeptide Y receptor family;GPCR, rhodopsin-like, 7TM	G protein-coupled receptor, rhodopsin-like	N/A	N/A	N/A	N/A	GPCR, rhodopsin-like, 7TM	2.32934	2.10068	2.03203	2.29799	1.09568	2.7101	1.99848	1.53741	1.23263	1.41022	2.33575	2.23325
AAEL003378	Rhodopsin	NA	NA	NA	FMRFamide receptor [Source:UniProtKB/TrEMBL;Acc:A0A1S4F4M7]	G protein-coupled receptor, rhodopsin-like;GPCR, rhodopsin-like, 7TM	N/A	N/A	N/A	N/A	N/A	GPCR, rhodopsin-like, 7TM	2.767	3.07179	2.28385	4.78913	2.71865	2.91733	2.90899	3.51945	2.40357	1.95878	3.32079	2.48695
AAEL020893	Rhodopsin	NA	NA	NA	unspecified product	G protein-coupled receptor, rhodopsin-like;Leucine-rich repeat;Low-density lipoprotein (LDL) receptor class A repeat;Leucine-rich repeat, typical subtype;Relaxin receptor;GPCR, rhodopsin-like, 7TM;Low-density lipoprotein (LDL) receptor class A, conserved site;LDL receptor-like superfamily	Low-density lipoprotein (LDL) receptor class A repeat;Leucine-rich repeat, typical subtype	LDL receptor-like superfamily	N/A	N/A	N/A	GPCR, rhodopsin-like, 7TM;Low-density lipoprotein (LDL) receptor class A repeat;Leucine-rich repeat	0.195324	0.134993	0.107479	0.142468	0.0674679	0.370513	0.334578	0.21574	0.129288	0.047301	0.274206	0.255931
AAEL019766	Rhodopsin	NA	NA	NA	unspecified product	G protein-coupled receptor, rhodopsin-like;GPCR, rhodopsin-like, 7TM	G protein-coupled receptor, rhodopsin-like	N/A	N/A	N/A	N/A	GPCR, rhodopsin-like, 7TM	0.728677	0.314754	0.162891	0.634166	0.0917642	1.05447	0.599014	0.352118	0.184221	0.124074	0.395786	0.137708
AAEL016997	Rhodopsin	NA	NA	NA	GPCR Gastrin/Bombesin Family	G protein-coupled receptor, rhodopsin-like;Bombesin receptor-like;GPCR, rhodopsin-like, 7TM	G protein-coupled receptor, rhodopsin-like	N/A	N/A	N/A	N/A	GPCR, rhodopsin-like, 7TM	0.119865	0.0207105	0.0164893	0.258312	0.0345027	0.417967	0.164991	0.132394	0.132235	0.181421	0.140228	0.120814
AAEL017335	Rhodopsin	NA	NA	NA	GPCR Growth Hormone Releasing Hormone Family	G protein-coupled receptor, rhodopsin-like;Neuromedin U receptor;GPCR, rhodopsin-like, 7TM	G protein-coupled receptor, rhodopsin-like	N/A	N/A	N/A	N/A	GPCR, rhodopsin-like, 7TM	0.193496	0.339468	0.18428	0.118434	0.089972	0.236669	0.150243	0.308251	0.114942	0.364953	0.388056	0.202528
AAEL005681	Rhodopsin	NA	NA	NA	GPCR Histamine Family	G protein-coupled receptor, rhodopsin-like;GPCR, rhodopsin-like, 7TM	N/A	N/A	N/A	N/A	N/A	GPCR, rhodopsin-like, 7TM	0.608945	0.0573896	0.1485	0.454254	0.119511	2.1311	0.571495	0.149041	0.091607	0.175954	0.485721	0.146466
AAEL019804	Rhodopsin	NA	NA	NA	unspecified product	G protein-coupled receptor, rhodopsin-like;GPCR, rhodopsin-like, 7TM	G protein-coupled receptor, rhodopsin-like	N/A	N/A	N/A	N/A	GPCR, rhodopsin-like, 7TM	4.45403	3.54178	3.77031	7.43802	3.15783	5.04055	6.25855	5.40874	3.81088	2.97615	4.84693	4.36174
AAEL019805	Rhodopsin	NA	NA	NA	unspecified product	G protein-coupled receptor, rhodopsin-like;GPCR, rhodopsin-like, 7TM	G protein-coupled receptor, rhodopsin-like	N/A	N/A	N/A	N/A	GPCR, rhodopsin-like, 7TM	3.61068	3.96661	3.74751	7.42374	3.38554	4.19428	5.61286	4.72096	4.93451	4.97959	4.80947	4.3284
AAEL011475	Rhodopsin	NA	NA	NA	GPCR Gonadotrophin Releasing Hormone Family	G protein-coupled receptor, rhodopsin-like;GPCR, rhodopsin-like, 7TM	N/A	N/A	N/A	N/A	N/A	GPCR, rhodopsin-like, 7TM	1.05817	0.873531	0.614617	2.72866	0.626102	1.57432	1.06093	0.92528	0.73501	0.854179	1.17898	0.770283
AAEL019445	Rhodopsin	NA	NA	NA	unspecified product	G protein-coupled receptor, rhodopsin-like;Prostanoid receptor;GPCR, rhodopsin-like, 7TM	N/A	N/A	N/A	N/A	N/A	GPCR, rhodopsin-like, 7TM	2.2106	2.83734	2.58486	5.23504	4.2951	2.88511	2.53568	3.29188	2.75808	3.9194	3.03474	2.70554
AAEL027203	Rhodopsin	NA	NA	NA	unspecified product	G protein-coupled receptor, rhodopsin-like;Neuropeptide Y receptor family;GPCR, rhodopsin-like, 7TM	N/A	N/A	N/A	N/A	N/A	GPCR, rhodopsin-like, 7TM	0.179893	0.0932466	0.148482	0.53678	0.466034	0.301096	0.0825391	0	0	0	0.180388	0
AAEL009698	Rhodopsin	NA	NA	NA	GPCR Orphan/Putative Class A Family	G protein-coupled receptor, rhodopsin-like;GPCR, rhodopsin-like, 7TM	N/A	N/A	N/A	N/A	N/A	GPCR, rhodopsin-like, 7TM	0.381282	0.206228	0.0684144	4.38591	9.7487	0.277465	0.41073	0.247188	0.292611	0.0451632	0.232723	0.125315
AAEL008655	Rhodopsin	NA	NA	NA	GPCR Vasopressin Family	G protein-coupled receptor, rhodopsin-like;Vasopressin receptor;GPCR, rhodopsin-like, 7TM	N/A	N/A	N/A	N/A	N/A	GPCR, rhodopsin-like, 7TM	0.331745	0.589569	0.404209	0.974173	0.272832	1.00475	0.449387	0.261728	0.331124	0.717299	0.649474	0.513497
AAEL008652	Rhodopsin	NA	NA	NA	GPCR vasopressin family receptor 1	G protein-coupled receptor, rhodopsin-like;Vasopressin receptor;GPCR, rhodopsin-like, 7TM	N/A	N/A	N/A	N/A	N/A	GPCR, rhodopsin-like, 7TM	0.884127	0.541606	0.718693	1.33239	0.69407	0.818378	1.19239	0.71021	0.783247	0.900218	0.967156	0.78986
AAEL007169	Rhodopsin	NA	NA	NA	allatostatin receptor	G protein-coupled receptor, rhodopsin-like;Galanin receptor family;GPCR, rhodopsin-like, 7TM	G protein-coupled receptor, rhodopsin-like	N/A	N/A	N/A	N/A	GPCR, rhodopsin-like, 7TM	0.356564	0.369646	0.0981015	0.73885	0.23093	0.348133	0.190866	0.295375	0.4917	0.350788	0.148977	0.247078
AAEL003473	Rhodopsin	NA	NA	NA	GPCRG astrin/Bombesin Family	G protein-coupled receptor, rhodopsin-like;Bombesin receptor-like;GPCR, rhodopsin-like, 7TM	G protein-coupled receptor, rhodopsin-like	N/A	N/A	N/A	N/A	GPCR, rhodopsin-like, 7TM	0.151779	0.24726	0.0715866	0.150963	0.243409	0.598807	0.19897	0.251464	0.0956808	0.177215	0.217423	0.24586
AAEL012920	Rhodopsin	NA	NA	NA	GPCR Galanin/Allatostatin Family	G protein-coupled receptor, rhodopsin-like;Somatostatin receptor family;GPCR, rhodopsin-like, 7TM	G protein-coupled receptor, rhodopsin-like	N/A	N/A	N/A	N/A	GPCR, rhodopsin-like, 7TM	2.78522	3.39996	3.14227	4.81925	2.26283	2.93774	3.433	3.27658	2.38175	2.48443	3.70181	3.30144
AAEL008282	Rhodopsin	NA	NA	NA	GPCR Neurokinin/Tachykinin Family	G protein-coupled receptor, rhodopsin-like;GPCR, rhodopsin-like, 7TM	G protein-coupled receptor, rhodopsin-like	N/A	N/A	N/A	N/A	GPCR, rhodopsin-like, 7TM	0.0526088	0	0.0434227	0.104652	0	0.0880539	0.0482762	0.065371	0.0290189	0.0238876	0	0.0795377
AAEL022284	Rhodopsin	NA	NA	NA	unspecified product	G protein-coupled receptor, rhodopsin-like;GPCR, rhodopsin-like, 7TM	G protein-coupled receptor, rhodopsin-like	N/A	N/A	N/A	N/A	GPCR, rhodopsin-like, 7TM	0	0	0	0	0	0	0	0	0.035532	0	0	0
AAEL017181	Rhodopsin	NA	NA	NA	GPCR Muscarinic Acetylcholine Family	G protein-coupled receptor, rhodopsin-like;Muscarinic acetylcholine receptor family;GPCR, rhodopsin-like, 7TM	N/A	N/A	N/A	N/A	N/A	GPCR, rhodopsin-like, 7TM	0.40966	0.0235939	0.018785	0.0905464	0	0.0952318	0.438577	0.11312	0.0753226	0.0206679	0.159751	0.0860214
AAEL017272	Rhodopsin	NA	NA	NA	GPCR Serotonin Family	G protein-coupled receptor, rhodopsin-like;GPCR, rhodopsin-like, 7TM	G protein-coupled receptor, rhodopsin-like	N/A	N/A	N/A	N/A	GPCR, rhodopsin-like, 7TM	0.859801	0.330128	0.183989	0.52261	0.219991	0.506347	0.569828	0.422076	0.0702614	0.274728	0.638642	0.288869
AAEL006636	Rhodopsin	NA	NA	NA	GPCR Leukokinin Family	G protein-coupled receptor, rhodopsin-like;Neuropeptide Y receptor family;GPCR, rhodopsin-like, 7TM	G protein-coupled receptor, rhodopsin-like	N/A	N/A	N/A	N/A	GPCR, rhodopsin-like, 7TM	1.72107	1.5964	1.57008	2.28843	1.97118	1.57677	1.84532	1.66584	1.63885	0.789697	1.6713	1.35579
AAEL011680	Rhodopsin	NA	NA	NA	GPCR Orphan/Putative Class A Family	Orexin receptor family;G protein-coupled receptor, rhodopsin-like;GPCR, rhodopsin-like, 7TM	G protein-coupled receptor, rhodopsin-like	N/A	N/A	N/A	N/A	GPCR, rhodopsin-like, 7TM	0.221621	0.157198	0.115531	0.707694	0.251813	0.312368	0.192665	0.212576	0.115811	0.127111	0.198838	0.282157
AAEL013505	Rhodopsin	NA	NA	NA	GPCR Neuropeptide Y Family	G protein-coupled receptor, rhodopsin-like;Neuropeptide Y receptor family;GPCR, rhodopsin-like, 7TM	G protein-coupled receptor, rhodopsin-like	N/A	N/A	N/A	N/A	GPCR, rhodopsin-like, 7TM	1.48259	0.632875	0.51588	2.71793	0.188275	3.06536	0.880318	0.42143	0.49709	0.250796	1.04941	0.450495
AAEL017549	Rhodopsin	NA	NA	NA	GPCR Orphan/Putative Class A Family	G protein-coupled receptor, rhodopsin-like;GPCR, rhodopsin-like, 7TM	N/A	N/A	N/A	N/A	N/A	GPCR, rhodopsin-like, 7TM	0.0314538	0	0	0	0	0	0.115454	0.104224	0	0	0	0
AAEL000528	Rhodopsin	NA	NA	NA	GPCR Orphan/Putative Class A Family	G protein-coupled receptor, rhodopsin-like;GPCR, rhodopsin-like, 7TM	N/A	N/A	N/A	N/A	N/A	GPCR, rhodopsin-like, 7TM	1.36265	0.776952	1.53243	2.11769	1.05903	1.69629	2.17262	1.50978	0.90196	1.22199	1.82756	1.45498
AAEL012356	Rhodopsin	NA	NA	NA	GPCR Somatostatin Family	G protein-coupled receptor, rhodopsin-like;Opioid receptor;GPCR, rhodopsin-like, 7TM	G protein-coupled receptor, rhodopsin-like	N/A	N/A	N/A	N/A	GPCR, rhodopsin-like, 7TM	1.29375	0.906737	0.947528	2.21112	0.676615	1.60119	1.20392	1.04154	0.844294	1.0756	1.27904	0.936669
AAEL019881	Rhodopsin	NA	NA	NA	Sex peptide receptor [Source:UniProtKB/TrEMBL;Acc:B0F4E9]	G protein-coupled receptor, rhodopsin-like;7TM GPCR, serpentine receptor class w (Srw)	N/A	N/A	N/A	N/A	N/A	7TM GPCR, serpentine receptor class w (Srw)	5.21887	3.24337	4.43164	7.17475	5.14376	6.65421	5.75441	5.6361	5.57657	3.15132	4.69895	4.16201
AAEL023932	Rhodopsin	NA	NA	NA	unspecified product	G protein-coupled receptor, rhodopsin-like;Opsin lateral eye type;Opsin;GPCR, rhodopsin-like, 7TM;Visual pigments (opsins) retinal binding site	N/A	N/A	N/A	N/A	N/A	GPCR, rhodopsin-like, 7TM	0.040749	0	0	0.04053	0	0.0341018	0.0373931	0.0675123	0	0	0	0
AAEL025944	Rhodopsin	NA	NA	NA	unspecified product	GPCR, rhodopsin-like, 7TM	N/A	N/A	N/A	N/A	N/A	GPCR, rhodopsin-like, 7TM	0.0943087	0.195537	0	0	0	0.315698	0.0865419	0.0781246	0.104041	0.085644	0.0945682	0.0712913
AAEL008267	Rhodopsin	NA	NA	NA	GPCR Neurokinin/Tachykinin Family	G protein-coupled receptor, rhodopsin-like;GPCR, rhodopsin-like, 7TM	N/A	N/A	N/A	N/A	N/A	GPCR, rhodopsin-like, 7TM	0	0	0	0	0	0	0.0296403	0	0	0	0	0
AAEL004179	Transient receptor potential channel (Trp)	pyx	NA	AaTRPpyx	NA	NA	NA	NA	NA	NA	NA	NA	1.00253	0.61654	0.757353	1.06475	0.689643	0.568808	0.483372	0.577119	0.637348	0.817837	0.596358	0.565175
AAEL020482	Transient receptor potential channel (Trp)	NA	NA	AaTRPiav	NA	NA	NA	NA	NA	NA	NA	NA	46.5568	57.8517	54.8588	83.3549	45.9338	56.7405	47.6414	53.2596	50.4231	105.505	69.5401	49.9557
AAEL004397	Transient receptor potential channel (Trp)	NA	NA	AaTRPpain_1	NA	NA	NA	NA	NA	NA	NA	NA	0.703237	1.06186	0.832813	1.87029	1.06933	1.79115	1.37482	0.94982	1.24804	1.06901	1.42567	1.01698
AAEL026603	Transient receptor potential channel (Trp)	NA	NA	AaTRPpain_3	NA	NA	NA	NA	NA	NA	NA	NA	0.138771	0.0863174	0.0763602	0.294454	0.0159779	0.34066	0.0679161	0.0536466	0.0408244	0.0504086	0.102046	0.0489543
AAEL005437	Transient receptor potential channel (Trp)	TRP	NA	AaTRP	transient receptor potential channel	Ankyrin repeat;Transient receptor potential channel, canonical;Ion transport domain;Transient receptor ion channel domain;Ankyrin repeat-containing domain superfamily	Ankyrin repeat	Ankyrin repeat-containing domain superfamily	N/A	N/A	N/A	Ion transport domain;Transient receptor ion channel domain	39.4711	16.0189	32.31	33.1632	13.2984	55.4359	33.6598	13.4376	16.2986	12.8956	37.6707	25.2737
AAEL001557	Transient receptor potential channel (Trp)	TRPml/CG42638	NA	AaTRPML	NA	NA	NA	NA	NA	NA	NA	NA	20.2169	23.5837	22.6727	28.2885	17.2656	24.6326	23.5896	22.5705	20.3812	25.4052	28.3165	22.679
AAEL001268	Transient receptor potential channel (Trp)	NA	NA	AaTRPA1	NA	NA	NA	NA	NA	NA	NA	NA	1.66572	1.46942	1.68229	5.44367	2.04594	3.26421	2.76277	2.69975	2.44255	1.85092	2.67664	2.22116
AAEL023985	Transient receptor potential channel (Trp)	NA	NA	AaTrpM	NA	NA	NA	NA	NA	NA	NA	NA	0.620522	0.214429	0.170724	0.987499	0.127582	2.99215	0.341651	0.244779	0.202107	0.284439	0.598525	0.254641
AAEL019818	Transient receptor potential channel (Trp)	NA	NA	AaTRPnompC	unspecified product	Ankyrin repeat;Transient receptor potential channel, canonical;Ion transport domain;Ankyrin repeat-containing domain;Ankyrin repeat-containing domain superfamily	Ankyrin repeat	Ankyrin repeat-containing domain superfamily	N/A	N/A	N/A	Ankyrin repeat;Ion transport domain;Ankyrin repeat-containing domain	7.73158	6.12535	8.61192	9.01457	8.7364	10.6144	8.3228	11.6903	10.455	15.2342	10.631	10.1107
AAEL005014	Transient receptor potential channel (Trp)	TRPgamma	NA	AaTRPγ	transient receptor potential channel	Ankyrin repeat;Transient receptor potential channel, canonical;Ion transport domain;Transient receptor ion channel domain;Ankyrin repeat-containing domain;Ankyrin repeat-containing domain superfamily	Ankyrin repeat	Ankyrin repeat-containing domain superfamily	N/A	N/A	N/A	Ankyrin repeat;Ion transport domain;Transient receptor ion channel domain;Ankyrin repeat-containing domain	3.35755	2.27381	3.27033	6.33995	3.25485	6.17414	4.82814	4.32658	3.49826	3.93693	6.35304	4.90115
AAEL006835	Transient receptor potential channel (Trp)	painless	NA	AaTRPpain_2	NA	NA	NA	NA	NA	NA	NA	NA	9.53672	9.60195	10.591	11.8159	9.19952	13.3885	11.7916	10.3111	9.85447	22.6404	12.6466	10.8483
AAEL027478	Transient receptor potential channel (Trp)	NA	NA	AaTRPwtrw_2	NA	NA	NA	NA	NA	NA	NA	NA	8.46676	10.4537	7.12334	9.28868	9.41377	9.24475	11.8876	11.0023	8.2982	4.96641	9.8747	8.30943
AAEL023040	Transient receptor potential channel (Trp)	NA	NA	AaTRPwtrw_1	NA	NA	NA	NA	NA	NA	NA	NA	7.12658	7.01065	8.19349	5.63999	6.1178	7.73335	8.83947	7.08664	6.08572	9.23093	6.8654	6.63614
AAEL005575	Transient receptor potential channel (Trp)	NA	NA	AaTrpL	transient receptor potential channel 4,	Ankyrin repeat;Transient receptor potential channel, canonical;Ion transport domain;Transient receptor ion channel domain;Ankyrin repeat-containing domain;Ankyrin repeat-containing domain superfamily	Ankyrin repeat	Ankyrin repeat-containing domain superfamily	N/A	N/A	N/A	Ion transport domain;Transient receptor ion channel domain;Ankyrin repeat-containing domain	755.18	488.486	787.312	505.266	366.175	639.682	1413.71	776.191	1037.44	275.667	686.688	565.423
AAEL001123	Transient receptor potential channel (Trp)	nan	NA	AaTRPnan	NA	NA	NA	NA	NA	NA	NA	NA	7.35256	7.11974	9.00306	8.31759	6.95972	8.62121	6.24657	7.64698	7.73249	13.8127	8.48682	6.41315
AAEL021199	Transient receptor potential channel (Trp)	NA	NA	NA	unspecified product	Transient receptor potential channel, canonical	N/A	N/A	N/A	N/A	N/A	N/A	0	0	0.0354256	0.0426891	0.25944	0.179592	0.0787702	0	0	0.194882	0.387341	0.259557

## Sheet: All Transcripts
Vectorbase ID	CR1-1	CR1-2	CR1-3	Liver1-1	Liver1-2	Liver1-3	PR1-1	PR1-2	PR1-3	Rock1-1	Rock1-2	Rock1-3
AAEL020532	0.552006	0.572257	0.835303	0.183013	0.238339	0	0.168848	0.228639	0.20299	0.835483	0.276762	0.347734
AAEL027741	0	0.10807	0	0.20737	0	0.0872401	0	0	0	0	0	0.0788026
AAEL012102	7.81383	6.07538	8.14558	6.88867	9.04783	10.467	8.89306	9.79344	7.13684	9.9297	7.45374	8.4574
AAEL012106	3.69926	0.763444	1.49839	7.97199	0.813402	14.2465	1.85446	0.993105	0.793529	0.917611	4.13877	1.32052
AAEL012094	26.6229	33.7288	33.7796	24.9304	34.2402	22.6059	30.5379	36.5126	30.8153	29.0637	26.0216	31.3921
AAEL021681	0	0	0	0	0.169099	0	0	0	0	0	0	0.296057
AAEL012098	1.41779	1.49022	0.975192	3.19247	0.816211	1.26891	1.08419	2.23479	1.58582	4.22024	3.65296	1.1313
AAEL012109	65.5821	43.505	54.7998	46.8901	50.3142	55.2797	59.7059	51.381	53.002	30.4428	77.1407	74.8999
AAEL012104	2.32007	2.2234	3.46252	2.97842	2.52763	5.44102	3.8124	3.66507	2.72318	5.9655	4.01719	2.95703
AAEL026799	9.14539	10.1273	12.5809	13.162	21.7178	12.1761	9.98166	14.8076	14.1401	17.617	13.0611	15.2931
AAEL012103	10.0765	9.90664	12.1355	17.8734	14.8936	19.0917	13.996	17.485	11.6427	21.0978	17.8165	15.4311
AAEL017167	0.597738	0.454423	0.715382	1.29805	1.16998	1.0088	2.13919	1.86511	1.17597	0.732808	0.779198	0.677777
AAEL012110	309.926	262.706	259.048	409.578	287.232	330.101	365.906	300.769	291.482	180.795	315.496	307.05
AAEL012101	0.889636	1.77867	2.09799	2.84418	2.79857	1.88788	0.787214	2.47411	1.89278	8.8292	1.81603	1.92145
AAEL012107	0.219101	0.136284	0.217012	0.0871694	0.340563	2.42035	0.160845	0.181502	0.0483422	0.238765	0.131822	0.463753
AAEL012095	64.1152	66.8448	74.4366	55.9124	63.1315	74.1012	69.7934	68.8864	71.816	98.1651	73.0901	80.7232
AAEL012105	19.4369	23.1013	22.201	16.2569	19.2429	17.5397	25.4932	25.4532	26.3702	22.7771	18.5553	25.6387
AAEL012096	8.60018	7.55986	11.8417	6.54358	10.1645	9.02147	11.0923	13.8547	11.1054	17.2397	8.98152	9.49712
AAEL012099	4.00186	4.46879	4.12887	8.51353	5.54628	7.66975	5.25908	6.9781	4.85087	6.72998	5.98215	5.58345
AAEL027035	0.0487017	0.100977	0.321583	0.04844	0.29439	0.244543	0.268145	0.68585	0.752185	0.0884544	0.0488357	0.184077
AAEL012100	7.21352	6.71835	7.06834	6.67597	8.46097	10.6855	9.52209	8.43617	8.08558	8.86281	6.9626	7.31921
AAEL022538	79.168	60.4513	87.7701	89.7731	63.8314	91.0296	104.155	107.051	71.0337	68.0291	111.562	95.203
AAEL014130	26.837	31.9209	34.3233	28.6915	27.597	28.3724	33.8173	33.1862	33.5754	26.9321	27.9834	28.3725
AAEL014134	9.13088	8.58574	9.82467	11.6668	9.90469	12.3828	13.4031	16.2474	16.5146	16.6154	11.3277	10.3863
AAEL025548	1.33809	1.30558	1.33183	0.587161	0.985566	1.25156	0	0.163009	0.0434169	0.393138	1.06553	0.92226
AAEL021855	0	0	0	0	0	0	0	0	0	0	0	0
AAEL026394	0	0	0	0	0	0.0280767	0	0	0	0	0	0.0507224
AAEL025713	0	0	0	0	0.0810326	0	0	0	0	0	0	0
AAEL017048	0.141266	0.341714	0.155466	0.515192	0.298194	0.433481	0.244861	0.819167	0.675325	0.384862	0.377746	0.522075
AAEL023318	0.197883	0	0.16333	0	0.170879	0	0	0	0	0	0	0
AAEL012796	1.8327	2.22432	2.01693	3.09737	1.28667	2.4066	3.44558	2.20941	1.6602	3.55867	2.74915	1.91479
AAEL011388	9.62059	12.6102	14.0104	10.3388	14.3714	13.4187	16.3374	18.3668	19.9459	19.5823	12.0866	17.5962
AAEL020295	0	0	0	0	0	0	0	0	0	0	0.431693	0
AAEL011390	13.7656	16.911	18.4695	9.71081	16.443	11.4186	17.0281	19.7423	20.7388	21.4773	14.7764	17.3279
AAEL011377	3.13314	5.01978	5.09377	2.5497	2.86956	3.41661	4.44336	4.87634	4.81811	4.5697	4.76025	4.30628
AAEL011381	148.778	172.175	152.66	152.536	118.431	121.237	139.231	179.043	145.325	197.731	166.956	146.209
AAEL011389	5.05695	5.21587	5.89016	5.6936	5.65255	6.31583	6.66628	6.50699	5.91863	6.31739	4.91643	5.87963
AAEL011382	4.23312	4.93042	5.76297	5.97168	4.66034	6.54885	5.95829	4.55449	5.48859	5.49827	4.83666	4.84457
AAEL025124	0	0.573193	0.114091	0	0.119364	0	0	0.343518	0.609965	0	0	0
AAEL013369	21.1731	27.9178	23.5967	16.0128	26.2882	16.6577	20.2352	28.1281	25.6185	28.7088	17.6113	26.7742
AAEL011386	1.76401	2.95824	2.46235	2.81242	2.08333	1.49797	1.97581	3.28792	1.97467	3.01543	2.62729	1.5688
AAEL011383	5.38889	5.69722	6.07738	3.76787	5.94359	5.40286	6.46288	6.49727	7.41653	8.67314	4.60118	5.44498
AAEL011379	24.2062	39.4807	39.5407	29.4333	41.8606	30.5454	39.4246	47.6109	47.7459	46.0361	30.4363	34.3932
AAEL011385	2.78502	2.23101	1.93302	6.6733	2.13167	5.50895	2.90415	2.98873	1.53621	1.89686	4.06208	2.15314
AAEL012233	11.4477	13.7525	11.0236	17.9722	14.111	15.582	10.2371	9.52035	7.15644	13.2905	14.0789	11.5977
AAEL019446	1.50432	2.83258	2.05252	2.53444	2.6776	1.59293	2.14108	2.05999	2.77722	1.89582	1.90866	2.34396
AAEL018922	0	0	0	0	0	0	2.15633	0	0	0	0	0.592114
AAEL024873	0	0	0.0491025	0	0.205488	0.0497857	0	0	0	0.0540244	0	0.0449707
AAEL005278	0.478613	0.231547	0.144849	0.523645	0.0964368	1.57545	1.09799	0.343616	0.140801	0.101416	0.47993	0.20502
AAEL005279	1.54961	1.41174	2.32552	1.6814	2.79795	2.0435	2.54236	4.16226	3.21184	2.89977	0.941745	2.23633
AAEL005281	0.437748	0.510534	0.782845	1.2699	0.756024	1.89276	0.937294	0.982116	0.563409	0.811624	1.02422	1.07546
AAEL005271	15.718	11.3056	13.8238	18.4295	11.5397	18.2038	16.787	14.3862	14.0279	13.8596	15.6727	14.6743
AAEL023272	0	0	0	0	0	0.154491	0.338802	0.152925	0.305482	0	0.185112	0.279098
AAEL023010	0	0	0.126664	0	0.0662593	0.19264	0.211233	0.0635626	0.253945	0	0	0
AAEL005266	2140.07	2515.47	1821.97	1635.66	2237.98	1442.46	1452.48	1891.88	2017.77	1700.51	1386.92	1579
AAEL005254	8.34439	10.6491	11.471	7.89888	9.06924	9.84874	10.7729	11.5604	10.126	13.2219	10.3005	9.76625
AAEL025726	0	0.253098	0	0	0	0	0	0	0	0	0	0
AAEL005261	21.6695	15.2981	22.8039	27.6879	22.7323	26.4131	24.2634	26.6274	20.1311	29.4017	31.135	26.7793
AAEL011201	1.63737	1.65316	1.5865	2.719	2.18851	3.098	2.79599	3.11378	3.07862	2.77992	2.96965	2.59388
AAEL019866	2.34934	2.26801	1.98016	2.01526	3.20949	5.39898	1.63115	2.09034	1.70043	2.15607	2.21869	1.79474
AAEL011196	11.7388	4.50238	5.8706	17.8109	3.47861	22.3606	10.0501	4.61449	5.41616	5.60165	9.87762	3.75887
AAEL011206	79.5998	105.238	71.4318	75.1216	69.9264	52.4927	52.9349	69.4103	49.9994	76.5965	84.2548	76.3172
AAEL022464	0.489695	0	0.13473	0.0811773	0.0704784	0.683023	0.224683	0.06761	0.0900383	0.148235	0.0818405	0.123393
AAEL011200	29.004	36.1424	31.4358	10.3445	14.2939	16.6108	41.0656	47.4466	54.702	21.3507	19.3892	18.7692
AAEL027070	0	0.227493	0.0905626	0	0	0	0.704794	0.090892	0.242087	0.0996403	0.440092	0.497652
AAEL023568	0	0.0889888	0.0708511	0.170756	0.148251	0.359185	0	0.142218	0	0.467718	1.54936	0.584003
AAEL011199	5.4565	6.32916	6.10997	6.79346	7.28202	6.61012	6.12761	7.74427	7.07196	7.72732	5.5863	5.97081
AAEL011202	38.1356	51.1574	42.0625	35.2274	38.7258	56.5438	45.5169	44.1152	46.7092	37.1001	28.7443	35.987
AAEL028222	0.233688	0.12113	0.128589	0.0774772	0.134532	0.260756	0	0	0	1.83922	2.53858	2.03151
AAEL011197	314.21	449.087	400.177	509.103	399.164	468.332	491.936	440.862	384.132	429.548	419.194	375.926
AAEL023161	0.621564	0.902115	0.78665	0.123645	0.0715659	0	0	0.0686532	0.0457138	0	0	0
AAEL026435	0	0.0828125	0	0	0	0	0	0	0.0881253	0	0	0.0603855
AAEL023562	0.604249	0.835223	0.783736	0.171715	0.496945	0.1204	0.158425	0.166852	0.253945	0.130651	0.115412	0.217511
AAEL011198	16.6016	21.2602	19.9161	11.8986	16.1281	14.6426	15.6824	17.0897	14.2748	22.5406	16.4433	17.3482
AAEL011204	7.89372	6.86092	7.74168	13.2994	8.02173	12.0692	7.68431	8.26711	7.45008	12.7833	11.5872	9.43853
AAEL011203	0.229138	0.207851	0.0472821	0.0284883	0	0.0719099	0.131417	0.0949081	0.189588	0.0780322	0.0287211	0.108258
AAEL028219	0	0.153857	0	0.0738072	0.0640797	0.124202	0	0	0	0.134777	0.223231	0.056095
AAEL009762	0.17044	0.0981626	0.109417	0.0941798	0.0490603	0.0950911	0.208537	0.266694	0.20892	0.0343956	0.0949492	0.229051
AAEL009764	9.78617	12.8122	11.9496	11.6402	9.16947	10.976	12.3825	12.2229	12.2708	15.0484	10.2936	11.5351
AAEL009767	13.6781	19.2898	14.6123	13.3595	15.5005	12.2719	15.3786	18.0001	18.8507	15.7413	14.21	15.0284
AAEL009769	6.2624	5.33154	4.01386	5.04563	3.89725	4.30393	5.48983	4.78198	5.40341	3.46306	3.71866	4.15214
AAEL009765	11.3582	11.6659	15.907	19.0901	12.6008	16.4364	15.5618	12.6978	13.0234	20.8919	13.8941	20.6304
AAEL009766	5.21021	10.6063	5.36905	9.61064	7.55322	8.95842	5.73735	9.96626	5.29502	7.74249	8.29595	8.04426
AAEL009763	2.19544	1.45663	1.43518	2.7776	0.84934	1.21998	1.83735	0.872971	0.465025	1.70664	3.13492	1.50029
AAEL000250	14.9849	14.8001	22.1157	26.9896	25.8573	16.6474	19.9398	23.1527	21.3661	17.1829	23.2365	22.1989
AAEL000254	9.90515	9.69004	13.1846	21.7158	13.4928	14.5356	17.6987	15.4284	16.6218	8.96344	21.5785	16.7681
AAEL000230	11.9736	12.4129	13.0993	8.66771	14.0718	8.59742	11.0526	14.1447	14.538	14.0906	12.0066	10.9258
AAEL019737	18.7917	15.3653	18.6387	30.0355	20.9126	28.6848	23.0163	25.9826	18.9424	26.998	29.7101	23.3886
AAEL000223	0.0558935	0	0.069201	0	0.0241331	0.0233879	0.0769356	0.0926036	0.0308307	0.0253791	0.0280237	0.0845039
AAEL000241	9.06235	8.06423	8.18623	8.356	8.39665	7.84445	6.99545	6.28283	7.0798	9.14808	7.83924	7.14457
AAEL024733	0.0740599	0.115165	0	0.257816	0.0639535	0.216926	0.0339803	0.0306753	0.0408512	0.0336278	0.185659	0.111969
AAEL000242	4.31463	5.50315	4.0534	5.4199	7.12273	4.29693	6.64189	9.38486	6.94339	4.78309	5.01575	5.50901
AAEL024531	0	0.405074	0	0	0	0.109	0	0	0	0	0	0
AAEL021157	0	0	0	0.972719	0	0.545629	0	0	0.359633	0	0.326889	0
AAEL000249	6.54362	11.1546	10.4402	7.17943	9.81584	7.87556	9.22375	12.8252	10.6795	13.202	10.0116	8.79671
AAEL000247	3.12601	4.35052	4.4888	2.34255	3.40201	3.36865	2.78997	3.54734	3.02343	6.37759	3.69283	3.36655
AAEL000231	22.0198	22.0198	23.5778	21.7022	18.1305	21.2973	23.3936	20.2146	23.7272	26.2242	23.4646	20.8701
AAEL000219	28.279	43.8701	34.3292	22.3491	31.7007	26.6369	25.7279	30.6778	28.7495	52.2409	29.4085	28.8484
AAEL000244	1.17353	1.28611	1.60514	1.76751	1.15816	1.59942	1.32303	2.11094	1.55356	2.25322	1.10952	0.861769
AAEL000239+AAEL000251	48.0545	41.2477	48.1076	69.3418	45.6412	66.2675	53.8249	51.7521	40.8338	39.0629	58.5346	47.3189
AAEL022677	0	0	0	0	0.222886	0	0	0	0	0	0.129409	0
AAEL000229	87.854	128.389	110.057	36.2212	235.427	18.4993	6.11142	78.9989	115.522	181.827	104.294	158.103
AAEL026268	0	0	0	0	0.130215	0.0630974	0	0	0	0	0	0
AAEL000243	0.313239	0.0635343	0.0786873	0.440241	0.0352817	0.302033	0.612376	0.17487	0.0676102	0.0803908	0.471151	0.0978039
AAEL000252	4.89014	13.5978	3.20639	2.50011	2.80206	1.07092	1.13234	1.89297	0.705859	6.43302	6.55341	5.56222
AAEL029073	17.357	32.9605	15.6205	54.0498	93.4789	29.1417	72.3933	85.5535	84.6454	8.74045	3.63276	2.65685
AAEL029072	46.3502	76.5734	55.3596	101.684	208.604	88.6613	232.937	179.166	274.055	0	0.572386	0.47465
AAEL023861	0	0	0	0	0	0	0	0	0	0	0	0.10658
AAEL005530	9.51879	14.6937	7.9306	10.1799	9.68858	7.8162	7.66697	10.3572	7.63715	20.5131	13.3749	11.5039
AAEL029035+AAEL023500	65.785	74.3672	67.5045	73.9145	82.614	62.3021	78.8718	115.619	110.064	100.869	86.253	81.1161
AAEL005531	1.69498	2.07665	1.62159	1.64755	2.02919	1.22506	1.59074	5.20158	3.01733	6.40189	1.66101	1.22305
AAEL005527	12.2054	12.9355	14.2331	23.2975	15.2878	14.887	15.4647	16.104	16.5259	9.66177	8.60311	7.39919
AAEL005515	362.583	301.814	381.651	515.326	374.967	490.389	461.589	384.017	348.203	374.742	371.804	311.956
AAEL005528	9.52382	8.46441	10.3065	20.7622	16.1021	14.3371	13.1859	13.1952	12.2147	7.93061	8.27669	7.95722
AAEL025436	10.741	8.68071	13.576	14.1039	13.5793	9.84398	15.0019	15.9169	11.6295	14.8236	12.5698	12.5655
AAEL018059	0.57785	0.149763	0.119238	0.319303	0.0970269	2.47167	0.43452	0.179508	0.0885391	0.0947483	0.410437	0.17594
AAEL005520	16.3531	20.5951	23.5825	20.5326	24.0818	20.164	24.5637	31.0083	26.9925	45.6532	21.8226	20.1645
AAEL022943	1.28934	0.990104	0.827716	1.70988	1.11339	1.91825	2.45395	1.74057	1.1063	3.59937	1.81962	0.974656
AAEL005522	15.6172	15.717	15.2325	16.9544	13.1776	19.9947	19.7211	16.0276	18.4548	18.6335	14.8244	15.3308
AAEL005524	30.9003	35.6971	39.2294	43.724	41.9848	42.6163	42.7558	48.3255	34.5286	40.4876	32.4269	28.4913
AAEL005521	20.7875	26.7364	25.1853	20.7376	28.6032	19.8149	28.3424	26.6669	28.2459	29.7415	22.5584	26.8242
AAEL025076	0.591159	0.649618	0.478178	0.552703	0.592166	2.25595	0.520775	0.411358	0.521731	0.365055	0.569074	0.29494
AAEL027790	4.30992	3.34089	3.55414	6.74522	4.63702	6.53294	6.08679	4.42238	3.96511	3.23913	5.25516	4.40217
AAEL026500	0	0	0.129663	0.156249	0	0	0.432468	0	0	0	0	0
AAEL027456	0.208876	0	0.344809	0.207754	0	0	0.191674	0.173031	0	0.189686	0	0
AAEL020837	0	0	0	0	0	0.0589224	0	0	0	0	0	0.745132
AAEL020980	0	0	0	0.0785623	0	0.0661021	0	0	0	0	0	0.238836
AAEL005526	3.20287	2.57688	3.32302	5.88495	3.24436	4.56282	4.49465	3.88871	3.11981	4.10017	4.81344	4.12768
AAEL024086	14.0657	12.4986	20.1603	21.3182	20.7835	17.0028	26.0604	26.6699	29.2609	0.162201	0	0.0337547
AAEL005518	4.934	5.8678	5.91662	9.72238	8.68217	5.32893	5.91159	6.53966	6.90153	3.93962	4.94758	4.81354
AAEL027542	0.0440943	0	0.036395	0	0	0	0.161852	0.146109	0.0972892	0.0800862	0	0.0666649
AAEL002357	11.6653	8.077	9.95488	22.845	8.02006	19.0542	16.1312	11.1911	11.0975	8.97941	15.7733	11.1777
AAEL022760	0	0.213768	0.085099	0	0	0.172566	0.0946107	0.0854086	0.113741	0	0.103385	0.155876
AAEL002346	19.5382	15.7681	16.222	38.897	18.3882	29.5117	25.0244	19.9684	15.6497	18.5054	23.3296	15.8874
AAEL002321	6.08648	5.63373	8.11371	7.56722	6.84102	8.12554	11.5472	11.3245	8.44652	8.57607	10.7775	11.2286
AAEL024855	0	0	0.0396839	0.0478205	0	0.160944	0	0.0398282	0	0	0	0
AAEL027240	15.9671	15.2968	17.8018	29.0443	16.5668	19.7959	25.1286	23.3314	18.8031	18.5592	20.5066	19.8251
AAEL023649	0.46316	0.960305	1.05691	2.19496	1.3175	1.68723	2.5251	2.61804	2.28428	1.6082	2.02166	1.99774
AAEL020042	32.9145	35.5068	38.7638	47.1874	32.8658	37.5229	45.3663	38.5769	35.1832	42.9937	37.5689	36.1501
AAEL002335	4.41718	3.31066	4.04497	5.33149	2.7474	6.05946	5.00102	3.84706	2.81844	5.01418	5.71024	3.24885
AAEL002348	6.16707	7.57942	7.8081	6.49474	7.10869	5.67483	6.453	7.44352	5.60287	8.10927	6.43588	5.0838
AAEL028030	0.0996993	0.0689047	0	0.0991635	0	0.194684	0	0.0825902	0.109988	0.0905394	0.166623	0.0502442
AAEL018057	28.6413	30.3888	33.298	41.8118	25.2209	33.8508	39.6831	36.4814	31.3947	34.9434	37.7114	31.8471
AAEL022777	0	0	0	0.742258	2.20948	0.178438	1.27179	2.20787	1.76417	1.64585	0.962128	1.93416
AAEL002343	2.18864	2.32971	2.22584	3.59574	2.64934	2.68201	3.44296	2.153	2.8241	2.50219	3.13523	2.92487
AAEL019424	7.27946	5.56531	5.79041	10.0677	4.83066	9.97785	6.66674	4.8051	5.12246	7.2691	8.12285	6.08357
AAEL002331	22.4847	24.6131	23.6867	21.481	19.2247	16.8671	23.2121	27.9086	26.5185	27.7401	20.952	21.5537
AAEL002354	4.30827	3.86883	4.0793	3.39657	3.80745	3.05079	1.01812	1.31299	0.890169	3.58532	2.5285	1.819
AAEL018821	0	0	0	0	0	0	0.718778	0	0	0	0	0
AAEL024537	0	0.357588	0.427057	0	0	0.144333	0.158263	0	0.190264	0.156621	0	0
AAEL004167	27.2545	30.7839	40.0703	66.3048	42.6577	38.7978	51.4352	51.6954	48.8843	59.1169	54.9822	55.3348
AAEL019821	2.36888	2.50695	2.78012	6.77392	2.39721	4.17141	3.58902	4.04737	3.90639	2.86832	4.60233	3.65605
AAEL007657	0.00918661	0.0380946	0.0227476	0	0.00793298	2.92914	0.0927305	0.00761012	0.0101346	0.141824	0.0736951	0.243057
AAEL020425	0	0	0.0115392	0.0139052	0.0120725	0.0584989	0.012829	0.0347436	0	0.139655	0.252338	0.095114
AAEL021777	0	0	0.0737705	0	0.07718	0.299188	0.0820159	0.0740388	0.0985998	5.35689	4.12263	4.25646
AAEL007661	0.791244	0.282853	0.292762	0.407065	0.282732	1.66685	0.150224	0.406837	0.150499	0.0743325	0.191515	0.165001
AAEL007662	78.8994	77.3373	80.5489	97.1611	112.051	78.6411	87.4792	101.153	82.406	91.5564	87.0074	91.9475
AAEL007652	6.13728	5.41667	5.92133	4.90818	5.55043	5.58728	6.50706	9.13759	7.77706	8.51075	5.65518	6.45752
AAEL027128	0.0457393	0.0948348	0.0377528	0.0454935	0	0.229668	0.587614	0.682022	0.555053	0	0.0917304	0.242032
AAEL017987	0.149725	0.388046	0.0823879	0.446762	0.323234	0.250603	0.549579	0.661501	0.633176	3.51254	0.575527	0.490459
AAEL007648	0	0	0.0410125	0	0	0	0.0455965	0	0.0274081	0.0225617	0.0498253	0.0375614
AAEL025616	0	0	0	0	0	0	0	0.444938	0	0	0	0
AAEL007651	17.365	13.9299	16.0054	31.5484	16.3932	26.8289	25.5228	23.4624	17.7208	23.0581	24.8024	15.8395
AAEL020058	1.37729	1.42782	1.4958	1.65829	1.12675	1.57727	0.133039	0.120099	0.0799697	6.25377	1.74453	1.9179
AAEL007660	54.0373	56.6963	53.2819	62.8836	45.6229	51.2507	52.8806	53.8916	53.1899	52.3092	46.6105	48.7794
AAEL007656	4.70516	5.38588	5.286	8.74226	10.6656	10.5824	5.51702	6.38793	5.58722	6.528	5.17681	5.6563
AAEL007650	32.1616	30.0379	32.0274	45.9455	33.8776	38.2998	35.9266	29.4154	34.417	42.7036	34.6131	34.6766
AAEL017515	10.3652	4.67884	8.36591	29.9964	14.0536	33.7052	17.707	10.2499	8.64996	14.6751	18.8122	11.2472
AAEL028085	1.79393	6.04416	4.90478	0.334554	0.387281	1.40746	0	0.278639	0	11.3019	15.5152	10.1707
AAEL007659	57.89	66.4318	48.1404	52.7986	46.9654	50.2646	46.8933	66.5351	45.3818	68.8457	53.2028	40.1075
AAEL007653	28.9325	26.0155	22.889	22.8689	59.4781	24.0453	34.4197	35.7162	66.8919	43.4874	48.0523	43.1872
AAEL007658	6.04128	4.43124	6.43354	13.2613	6.7074	11.5049	11.3307	8.63552	7.48936	10.38	10.4872	6.7141
AAEL007655	5.48826	7.97853	9.21611	3.82741	7.84439	6.7047	7.23602	5.85288	8.49039	8.19213	5.69313	7.7253
AAEL007654	5.14104	4.84806	4.4223	4.40493	4.97436	4.63934	5.88285	7.15786	6.0474	4.6687	3.07448	3.62877
AAEL023139	0	0	0.312936	8.01336	1.06405	4.36274	0	0.157037	0	0.344303	0.095045	0.0716507
AAEL027380	1.64598	1.46688	1.7161	2.18285	2.34401	2.75496	1.21894	1.14823	0.796421	2.70105	2.0559	2.31388
AAEL022586	0.344933	0.268191	0.391469	0.343079	0.26063	0.505165	0.27696	0.071435	0.190264	0.430708	0.907941	0.912616
AAEL021365	8.77117	10.2805	9.74949	12.4134	14.8542	7.30746	10.5289	12.8989	11.7411	11.6552	10.3357	11.3209
AAEL011293	30.981	43.2723	32.4109	23.1878	32.734	21.1144	30.3589	36.4732	36.9069	50.5412	32.6165	44.3618
AAEL027190	17.0891	19.8003	18.4878	21.2273	16.048	18.4862	18.8748	20.5408	19.8194	19.9898	19.178	22.8943
AAEL020939	0.208105	0.10787	0.257652	0	0.179707	0.174158	0.0954835	0.344786	0	0	0	0.157314
AAEL011289	6.91345	7.90282	5.64569	8.75054	5.35717	8.02828	7.24237	7.18668	6.58746	6.84498	6.9202	7.30732
AAEL011288	243.89	298.162	239.921	277.543	323.952	266.197	200.133	259.047	207.191	276.028	271.823	235.624
AAEL021597	0	0	0	0	0	0	0.0862534	0	0	0	0	0
AAEL011287	3.20357	6.38734	4.29919	2.39167	6.28908	3.22104	4.65282	5.73401	5.30548	4.48594	3.56674	4.57043
AAEL022946	0	0.147083	0	0	0.0612586	0	0	0	0	0	0.0711343	0
AAEL024194	0	0	0	0	0	0	0	0.0238786	0.0158999	0	0	0
AAEL011292	8.92239	23.0969	19.8621	16.7648	6.63683	20.3307	14.5431	20.4467	10.5838	46.8991	9.86821	12.5813
AAEL012217	3.31169	3.80526	3.6356	3.21276	2.32444	6.14365	3.84735	4.06777	3.36548	6.25189	2.83004	4.0696
AAEL021530	0.279191	0	0.288052	0.0694226	0.482184	0.175236	0.192149	0.17346	0.308002	1.39447	0.839878	0.580389
AAEL022631	49.5045	36.4444	49.0114	51.5405	36.7975	52.4697	42.7137	40.9666	37.0802	47.5018	45.5663	40.8243
AAEL026084	0	0.0809773	0.128945	0.0776918	0.0674523	0	0.215036	0	0.0861724	0.567481	0.156653	0.0590474
AAEL004193	4.73296	4.50423	3.71966	5.42598	2.86748	4.07819	3.51213	3.72426	3.33026	6.22688	7.0487	5.0448
AAEL026599	0	0	0	0.0338116	0.0587107	0.056898	0	0.0281606	0	0.0308711	0.0681757	0.0770926
AAEL004195	39.6011	32.7528	43.0872	48.8696	30.528	67.7714	60.1163	56.4352	48.0144	97.8298	67.1302	54.8618
AAEL004163	4.9318	6.07513	6.72856	3.376	4.75983	4.20013	5.98982	4.75837	5.56876	5.13732	4.27629	5.022
AAEL004155	15.6916	34.7895	13.6356	20.0371	14.3553	14.2587	23.7613	25.4828	22.5099	19.4702	40.2977	37.3472
AAEL020868	0	0	0	0	0	0.0614543	0	0	0	0	0	0
AAEL022285	627.16	514.621	650.807	1322.4	629.551	1204.8	927.874	886.603	685.133	735.476	799.26	477.652
AAEL004169	27.888	31.8063	21.7059	45.1371	17.9864	25.2539	19.8964	18.3468	17.3299	30.1162	42.4333	29.0274
AAEL004180	7.07079	7.74069	9.22113	6.44203	4.86029	8.37898	8.59073	8.17691	7.92526	4.57186	4.25414	3.44222
AAEL004179	1.00253	0.61654	0.757353	1.06475	0.689643	0.568808	0.483372	0.577119	0.637348	0.817837	0.596358	0.565175
AAEL027428	0	0	0.0200298	0.0241366	0	0.0203085	0.044537	0.0201026	0.0535426	0.0661125	0.170337	0.055033
AAEL027919	0	0.0691083	0	0.0663044	0	0.0557883	0	0.0552228	0	0	0	0.100785
AAEL011361	24.7685	31.2509	28.3702	20.0992	30.1937	21.9073	28.3769	29.4563	31.4559	36.1637	22.6802	28.1972
AAEL011359	2.33353	2.64613	2.15435	3.81674	2.83606	7.14125	4.09765	3.79457	4.23972	3.71503	1.91818	2.64382
AAEL024248	0	0	0	0.072007	0.0625168	0	0	0.0899586	0	0.098617	0	0
AAEL011355	1.50203	1.45982	1.99524	2.28762	1.56053	2.3569	2.26132	2.54687	1.73471	2.72806	1.97684	1.88057
AAEL023136	0	0	0	0	0	0	0	0	0	0	0	0
AAEL026699	0	0	0	0	0	0	0	0.0816757	0.21754	0	0	0
AAEL020364	0	0	0	0	0	0	0	0	0	0	0	0
AAEL011353	0.202449	0.269841	0.214842	0.0862977	0.0249746	0.193628	0.0796185	0.0718746	0.0957176	0.709132	0.63802	0.568429
AAEL011354	0.945194	0.653247	0.572113	0.0313371	0	0.237303	0.0289118	0.0521994	0	1.03002	1.3901	0.905041
AAEL021866	0.171106	0.0709534	0.225967	0.102112	0.118205	0.286389	0.157015	0.0283486	0.113258	0.0621543	0.137262	0.103476
AAEL011352	8.13505	9.4375	8.65969	12.715	10.2865	11.86	14.0711	12.0607	11.788	8.29644	4.85562	5.71032
AAEL011362	6.67904	5.4459	7.61883	4.17995	4.86034	6.59437	5.88796	5.62611	5.87807	5.17944	3.53684	3.48886
AAEL011356	3.5357	5.02298	4.5036	4.6021	4.78713	5.62563	4.56636	7.23197	6.01939	6.97667	5.0774	5.04855
AAEL011357	13.4004	15.8948	15.7765	18.3162	19.3808	19.0232	14.0696	14.4378	14.7832	18.963	15.4569	15.4744
AAEL021736	32.6727	29.6677	34.0078	24.2454	32.3195	34.364	38.7926	34.3632	37.7412	36.8241	30.8464	31.4633
AAEL013847	11.4225	10.1174	5.56096	11.5686	17.5513	14.6927	8.14333	9.13073	9.67798	2.15039	6.02096	3.18367
AAEL022710	0	0.114639	0.0912729	1.20986	0.954913	0.6478	0.202949	0	0	1.20506	1.21974	0.66874
AAEL004824	2.14132	2.43384	1.84195	2.11698	2.63999	2.0403	1.50332	3.30193	1.4373	3.72516	2.00492	1.71621
AAEL013894	4.70318	6.42906	7.31732	5.21607	5.28338	8.20285	7.14216	7.60253	6.38235	8.25867	4.57005	4.35761
AAEL004809	139.136	91.9295	141.102	111.633	137.451	87.1745	131.423	119.178	219.395	188.603	110.499	152.929
AAEL018005	0	0	0	0.103366	0.0598287	0	0.0635774	0	0.076433	0.314589	1.70211	0.130934
AAEL015150	0	0.0219219	0	0	0	0	0	0	0.0466565	0.0192033	0.0424085	0.111896
AAEL015149	0	0	0.0202917	0	0	0	0.0225597	0.0203655	0	0	0	0
AAEL025000	14.7499	9.44445	12.5325	11.6502	9.36549	2.17832	0	0.53906	0.239294	0	0.217507	0
AAEL014686	0	0	0	0.0286777	0	0.0241293	0	0	0.063616	0	0.0289119	0.0217956
AAEL003353	0	0	0	0	0	0	0	0	0	0	0.0598431	0.0676702
AAEL027719	0	0	0	0	0	0.0261334	0	0	0	0	0.0313133	0
AAEL003340	0.0268683	0	0	0	0	0	0	0.0222575	0	0.0243998	0	0.101554
AAEL003329	0.139803	0.0579729	0.0461568	0	0.0241451	0	0	0	0	0.15235	0.0560751	0.0845458
AAEL003341	0	0	0.0760608	0.061104	0.0530507	0	0	0	0	0.0557899	0.0308016	0.0464403
AAEL023867	0	0	0	0	0	0	0	0	0	0	0.119308	0
AAEL023424	0.0878452	0	0	0	0	0	0	0	0	0	0	0
AAEL023326	0	0	0	0	0	0	0	0	0	0.178761	0	0
AAEL028203+AAEL028238	0.0475319	0.0492757	0.0196162	0.0236382	0.0410456	0.0795565	0.0436174	0.0393751	0.0786554	0.129495	0.071494	0.0898276
AAEL016969	4.36094	5.36382	4.69762	4.70509	6.31895	4.20627	3.86614	3.49011	5.78947	4.29589	4.00235	4.41408
AAEL025363	70.7141	69.6553	60.4321	82.0122	50.1326	94.4185	59.4829	63.387	58.0349	114.128	84.746	83.787
AAEL024049	0	0	0	0.744604	1.16364	0.626507	0.27479	0.578813	0.880941	0.0906462	0	0.188638
AAEL013844	27.9142	41.8243	38.5174	34.193	39.0709	32.8714	43.4091	49.484	51.8732	45.2809	29.8428	33.0212
AAEL013842	2.8142	3.18002	3.78619	5.01035	3.86397	5.88783	2.50496	2.4012	1.98695	4.06348	4.14826	3.74414
AAEL013839	11.9484	14.8022	14.6946	11.3197	10.2921	9.62436	14.0893	14.5253	14.1701	9.76559	7.12888	9.93547
AAEL013840	22.2921	21.8383	21.4996	34.358	24.6511	26.7162	33.6583	27.9257	28.5855	9.97072	10.3871	7.8304
AAEL026649	0.082421	0.0640836	0	0.307418	0.0355868	0.189684	0.0567249	0.0512077	0.0681949	0	0	0.062305
AAEL024429	1.71823	0.402221	0.16012	2.46701	0.263246	7.08533	1.8056	0.654289	0.473884	0.188754	0.875371	0.293293
AAEL024616	15.547	15.4741	17.6693	20.9151	14.378	14.8284	18.1259	17.9906	20.7261	20.7866	21.3625	19.2835
AAEL013841	16.6696	19.1635	16.7924	21.7368	17.0962	14.6277	26.4983	25.2439	28.1639	12.9329	11.012	10.6498
AAEL012718	0.688964	0.247798	0.174081	0.79714	0.424961	1.70619	0.954787	0.372723	0.372275	0.663971	0.986942	0.457039
AAEL027538	0.0430508	0.0892605	0.177669	0.171278	0.483288	0.252197	0.276538	0.178315	0.332454	0.078191	0.215846	0.130175
AAEL025291	0.202501	0.20993	0.167142	0.302119	0	0.0847341	0	0	0	0	0.101529	0.306156
AAEL021719	0	0.0961606	0	0	0	0.232879	0.255355	0	0.10233	0	0	0
AAEL014201	32.8062	42.2656	37.7024	32.2313	35.0765	26.784	38.2395	36.4288	39.7832	38.2067	31.9924	31.9552
AAEL014198	28.5686	43.3543	35.9976	39.0367	42.9117	29.7141	30.0069	39.6155	32.9356	45.3397	30.7185	32.2025
AAEL022275	0	0	0	0	0	0	0	0	0	0	0	0
AAEL012717	0.0932689	0.0752039	0.0513221	0.0824601	0	0.546381	0.123627	0.0772632	0.0228653	0.0658776	0.103917	0.0783392
AAEL026743	0.0616356	0	0.101747	0	0	0.0773719	0.0282798	0	0	0.0279864	0.0309026	0.256259
AAEL008299	3.90438	0.449736	0.0716141	0.690381	0.224772	0.217832	0	2.37186	2.48866	12.0553	3.65411	0.459116
AAEL021318	13.538	9.66531	11.9454	21.0717	10.9802	18.5796	15.685	13.2929	10.7896	15.4485	18.0562	14.0418
AAEL020454	2.14552	3.97185	3.79477	5.94469	6.35225	6.92563	2.10946	5.0781	5.91732	19.6232	9.2204	14.9444
AAEL025198	4.06954	4.07336	4.64591	4.74554	2.84098	4.42348	5.40842	3.61658	2.90699	4.95585	4.81558	4.70286
AAEL021032	0.0561719	0.174698	0.231819	10.8388	19.9362	10.2009	12.371	9.4926	10.6586	32.086	26.7551	27.4307
AAEL015411	12.8885	12.4217	16.1723	19.2412	12.3842	18.2262	16.4987	18.7203	15.0267	28.3476	19.7097	15.9096
AAEL020941	1.29361	0.787416	0.862022	2.12475	0.78913	2.54259	1.69893	1.03229	0.968859	1.48731	1.30907	0.816399
AAEL026955	280.788	278.312	161.165	170.658	228.989	181.036	183.634	312.674	212.278	203.843	227.331	242.072
AAEL022315	0.0581408	0.0602739	0	0.289142	0.200827	0.194626	0.0533526	0	0.0641407	0.158397	0.349805	1.01087
AAEL027848	0.0464935	0.0481992	0.0383753	0	0.120447	0.0389092	0.127993	0.0385148	0.0512914	0.211109	0.372971	0.632629
AAEL019787	0.685856	0.56133	0.188699	0.299197	0.259764	1.82262	0.0772913	0.29903	0.159291	1.00529	0.687743	0.500271
AAEL023238	0.318625	0.330314	0.350653	0	0.275144	0.088883	0.0974615	0.0879821	0.468674	0.385801	0.213001	0.883153
AAEL019786	0	0.237859	0.113627	0.136925	0.277383	0.153611	0.0421091	0.266094	0.101247	0.125017	0.230072	0.346885
AAEL020407	0.153669	0	0.126837	0	0.132699	0.900213	0.141014	0	0.339054	0.558203	0	0.232328
AAEL025204	0	0	0	0	0	0.318181	0	0	0.139812	0	0	0
AAEL010711	4.877	8.94375	6.55173	7.98707	10.8917	3.82107	5.89512	9.12498	8.84036	6.11649	4.59531	6.43265
AAEL027739	0.067059	0	0	0.0666986	0	0	0.0615363	0	0	0	0	0
AAEL004404	68.8992	81.9638	79.9577	58.509	83.1094	66.5423	114.482	143.881	159.262	141.393	94.6137	101.923
AAEL022199	0	0	0	0	0	0	0	0	0	0	0	0
AAEL026875	0	0	0	0	0	0	0	0	0	0.0871005	0	0.217511
AAEL022108	0	0.201606	0.160514	0	0	0	0	0	0	0	0	0.0735038
AAEL004410	5.35328	4.57593	5.88777	6.97739	6.74412	7.0471	8.14314	7.81906	6.0144	7.85585	7.37689	6.42512
AAEL025130	4.40974	3.48029	3.24752	7.95382	3.96682	6.23904	5.05001	4.58846	3.95723	5.20179	6.61999	4.5309
AAEL024472	5.59305	6.28143	3.84704	23.6427	21.7341	23.7935	18.3912	23.1662	17.4823	21.5865	27.1075	17.9689
AAEL025637	1.45305	1.31807	1.49917	0.0903277	0.156846	0.760014	0.666693	1.05324	1.00188	0.164944	0.273197	0.205953
AAEL024887	45.2384	79.8522	63.2555	91.5821	87.2054	49.2237	78.8187	137.468	78.6771	69.6746	92.2002	83.1393
AAEL015586	1.00832	1.36973	1.06185	13.4182	10.749	6.11057	2.64822	2.8515	1.91789	5.99931	17.8511	11.3546
AAEL012595	55.1742	41.6985	67.3886	78.7974	54.2426	48.515	55.4841	48.7049	49.9754	61.6546	63.2701	52.4772
AAEL023629	12.0954	15.388	17.2519	15.8611	11.901	18.4676	17.1743	15.2452	15.5024	17.3553	15.594	14.8717
AAEL028743	0	0	0	6.75825	3.52052	2.27455	0	0	0	0	0	0
AAEL028854	0	0	0	2.32111	0.671732	0	0	0	0	0	0	0
AAEL027209	0.280231	0.338931	0.2313	0.580678	0.181493	2.01295	0.535735	0.309522	0.231863	1.14518	2.78661	1.04153
AAEL023705	0	0	0	0	0	0	0	0.0441157	0	0	0	0
AAEL020236	8.59925	7.3451	5.39407	11.507	8.57121	8.5015	6.0504	6.23914	5.87473	6.52235	9.70645	9.1173
AAEL028021	70.756	93.7249	78.692	94.0788	63.1609	81.2875	91.8665	100.409	88.5228	107.132	72.9373	72.431
AAEL022589	0.674188	0.796446	0.750584	0.499025	0.0812353	0.472362	0.230201	0.0909173	0.0864838	0.242051	0.267273	0.177782
AAEL023940	0	0	0	0	0	0.312562	0	0.154697	0.206015	2.03504	2.24709	2.11749
AAEL027257	3.10056	0.781858	2.35167	1.41692	0.43418	0.350645	0.384488	0.694183	1.2018	3.27229	0.504176	3.35736
AAEL026246	0.043018	0.133789	0.0355066	0	0	0	0	0.106907	0	0	0.301955	0
AAEL026973	0	0	0	0	0	0	0.0433071	0	0	0	0	0.071351
AAEL025814	0.0661544	0	0	0.0657988	0	0.692036	0	0	0	0.0600764	0.0331682	0.0750127
AAEL024606	0	0	0	0.0541443	0	0.318898	0	0	0	0.148306	0.109173	0.205754
AAEL021277	0	0	0	0.731654	0.529354	0.307806	0	0	0	0	0	0
AAEL021649	0.253658	0.262964	0.209367	0.336393	0.438086	0.49532	0.698303	1.05064	1.02606	1.4589	0.508712	0.830912
AAEL021022	0.0793759	0.576016	0.425855	0.276323	0.514081	0.43178	0.582711	0.460281	0.481619	0.432499	0.119391	0.330017
AAEL024421	0.211382	8.63398	0.209367	4.91974	0.438086	0.38918	0.465536	21.4681	0.093278	7.56325	0.97503	0.159791
AAEL024497	21.4217	20.1655	23.2834	16.0784	11.0658	18.9576	21.082	23.4213	19.853	23.8187	28.3403	22.8294
AAEL025863	0.056453	0.292621	0.232979	3.14438	4.87493	1.88976	0.828861	1.30943	1.1833	0.512664	0.6793	0.597448
AAEL005832	54.677	35.8273	60.4435	62.3432	36.2519	76.7896	75.3145	58.2428	54.9136	57.2618	55.9035	50.8908
AAEL015458	246.305	260.464	213.482	318.94	412.399	143.098	184.539	273.934	322.255	545.146	130.595	149.956
AAEL005826	8.07219	5.3253	18.2383	3.48726	3.87258	7.25581	14.4157	6.07903	7.94571	14.7351	17.1154	25.3533
AAEL005825	18.8403	24.3821	20.267	18.1212	22.1691	16.4946	22.3043	21.5756	21.2413	20.456	16.0687	18.812
AAEL005839	32.9042	23.5183	31.6955	40.6533	26.0683	43.787	35.5497	35.9333	27.7779	29.3608	36.6123	27.1113
AAEL024997	0.826324	0.21416	0	0.410941	0	1.12374	2.46438	1.36904	1.1395	0	0	0
AAEL028091	0.614677	1.03549	0.570767	0.45853	0.398097	1.92903	5.00599	4.90099	3.30578	0	0	0
AAEL020998	53.8743	45.5346	54.2098	56.4071	52.0358	55.7227	50.7033	59.5	42.4124	53.1478	63.8628	53.6552
AAEL020642	4.99908	5.54145	6.1625	5.59643	11.3809	5.14348	6.77185	8.26448	6.30282	9.09923	6.33658	7.09991
AAEL022930	24.5767	17.1592	20.1241	32.5234	22.2593	35.0152	24.8707	25.0298	23.5255	42.2293	33.8387	29.16
AAEL021024	0.960266	1.13771	1.10712	1.12187	0.842388	2.09197	1.5106	1.78035	1.78242	1.64719	1.11575	0.956344
AAEL015265	0	0	0	0	0	0	0	0.0257402	0	0	0	0
AAEL020714	0	0.0281762	0.0224333	0.027033	0	0.045491	0.0748222	0.0675448	0.239871	0.024682	0	0.184911
AAEL015267	0	0	0	0.103494	0.20217	0.239468	0.0238709	0.0646474	0.0573952	0	0.0521695	0.0196643
AAEL015079	0.0487228	0	0.100538	0.0242304	0.0420739	0	0	0.181627	0.215003	0	0.0732852	0.220988
AAEL015077	13.7675	12.02	16.0454	19.9665	14.2465	21.3376	22.4441	17.8081	16.9064	20.1682	16.0227	15.0441
AAEL012964	268.722	286.35	262.301	337.824	226.982	295.325	380.757	289.779	296.016	265.755	271.674	278.187
AAEL020862	0	0	0.0783656	0	0	0.238368	0	0	0	0.0862207	0.095205	0.0717714
AAEL025329	0	0	0	0	0	0.0387177	0	0	0	0	0.0463919	0.104919
AAEL021816	0	0	0.159415	0	0	0	0	0	0.42614	0	0	0
AAEL026256	2.42453	2.86318	3.74134	1.7195	2.8219	2.61127	2.84394	3.02142	2.65147	2.66127	2.30435	2.8209
AAEL011387	4.62999	7.03592	6.09299	8.08205	5.76443	7.18924	6.22799	5.9149	6.48216	9.59123	6.58186	6.39553
AAEL012962	4.04079	4.85205	5.5907	5.20455	4.84495	4.42775	5.12185	4.55144	5.86887	6.54709	4.95557	4.52692
AAEL021162	0	0	0	0.0635081	0.027569	0.454201	0.0439446	0.0132235	0.0528303	0.0724811	0.0320135	0.205137
AAEL019990	131.804	122.646	124.02	192.222	179.233	162.339	159.847	167.866	136.851	179.978	164.619	134.929
AAEL023598	0.0893765	0.148249	0.0590164	0.0533377	0.015436	0.284228	0.0656127	0.0148078	0.01972	0.016233	0.035849	0.0270252
AAEL014720	14.8599	15.0681	15.0694	20.5392	18.6231	15.8724	13.6903	13.8516	15.6437	13.4946	13.2714	12.64
AAEL022712	35.5622	58.3167	52.8941	31.7268	39.767	35.8937	44.6979	54.7529	55.4004	60.2185	43.2243	48.6061
AAEL027287	3.45537	4.86148	4.43083	2.08663	4.20935	2.53025	2.77445	5.92926	5.24143	4.31462	3.34113	4.01134
AAEL014719	4.75493	5.89909	4.50372	3.13999	2.38959	4.63162	4.86405	5.35955	5.93357	10.0873	5.11975	5.98088
AAEL026758	4.69972	5.50763	6.30775	1.91043	1.97625	2.18884	3.90015	3.28384	4.86911	2.85766	1.43428	1.91536
AAEL022839	0	0	0.120594	0.87192	0.567753	0.917038	0.335182	0.302581	0.402956	0.663408	0.366268	0.497007
AAEL023069	41.691	48.2892	53.0248	41.6554	39.2747	49.8612	55.7865	54.0026	59.1223	72.1073	48.6087	56.2986
AAEL026639	0	0	0	0	0.0858917	0	0.0912734	0	0	0	0	0
AAEL013679	26.3148	30.1667	33.6614	12.9781	19.4708	22.2506	22.4443	21.7537	25.3564	21.666	17.0257	24.1431
AAEL023023	0	0	0	0	0	0.112374	0	0	0.148134	0	0.134647	0
AAEL011728	22.6319	24.1202	25.995	37.7963	24.793	27.8993	28.5308	29.8412	25.0751	34.4427	31.6298	25.5147
AAEL011730	3.46049	7.85359	2.47027	2.88374	3.06902	4.61794	1.88813	7.90263	5.88116	25.3952	6.84623	7.21142
AAEL011727	0.655298	0.65811	0.253536	0.224048	0.0884179	0.239926	0.338249	0.339277	0.33887	2.15721	0.862445	0.712085
AAEL011718	32.9172	47.3691	40.9443	28.5047	36.1776	28.7034	35.804	36.5167	37.5838	41.7037	40.1633	39.5
AAEL022615	4.16023	3.87277	4.08203	7.03016	6.19525	8.11779	5.23948	6.50578	5.19836	12.799	5.98082	6.19346
AAEL011719	7.09441	8.26369	9.7046	6.85807	9.84337	7.97177	9.14347	7.79192	8.09034	10.1344	6.83417	7.71296
AAEL014389	6.13755	8.47281	7.05604	10.247	6.65205	5.81772	6.52288	6.58884	6.94365	9.27048	6.81384	7.90625
AAEL023366	0.112906	0.0585242	0.372766	0.112299	0.292496	0.472441	0.103608	0.654714	0.186836	0.461397	0.169825	0.682798
AAEL019539	2.55177	2.6721	2.29767	2.75596	2.31483	3.14933	2.77919	2.42347	1.9336	2.34073	2.35202	1.65619
AAEL025601	0	0	0	0	0	0	0	0	0	0	0	0
AAEL025449	0.252657	0.056127	0	0.107699	0.0623367	0.740047	0.0993639	0.0896995	0.079637	0.0163888	0.108579	0.0682115
AAEL021676	7.97965	6.14661	10.4936	13.3328	9.69357	13.1892	11.2902	12.1917	9.7597	10.9496	10.7628	8.99058
AAEL015559	0.102851	0.142166	0.198082	0.136398	0.148026	0.487749	0.251682	0.312403	0.0378215	0.155669	0.17189	0.155497
AAEL022060	26.4756	28.4809	27.1662	27.8664	29.0481	22.9155	20.0518	23.2841	27.3072	19.1027	12.365	15.0104
AAEL022855	15.4747	16.2504	16.6281	18.1848	14.7487	16.6916	19.1177	15.6203	19.4426	14.2351	10.6897	12.3911
AAEL015095	0.71041	1.14993	0.864117	1.59913	1.00092	0.980443	1.21231	1.32154	1.11371	1.6751	1.32475	0.895041
AAEL027829	6.48611	3.99809	5.89099	5.72891	3.52495	4.96699	12.5244	13.277	17.1841	5.32164	5.7506	12.7594
AAEL014551	5.48616	12.9662	6.05327	9.4997	9.47501	7.70755	7.38197	7.84136	8.49831	10.0417	10.6605	14.5689
AAEL020599	1.13531	1.29466	1.80387	0.959828	0.833326	0.950113	0.625088	1.3637	0.594923	1.031	0.96767	0.557845
AAEL026728	0	0	0	0.158905	0	0	0	0	0	0	0.160203	0.241542
AAEL022233	0	0	0	0.0132797	0	0	0	0	0	0	0	0
AAEL008118	4.92948	5.88987	4.98823	7.03592	5.05043	5.50048	6.69582	6.13685	5.83759	6.24698	7.95914	5.87377
AAEL008109	6.33511	6.30483	7.83179	8.00935	5.88394	7.37525	7.36362	6.90398	5.99489	7.33836	6.66311	7.02378
AAEL008101	2.15129	2.13729	2.49084	2.52606	1.45779	2.5005	5.75784	5.7176	6.3947	1.75013	1.73775	1.8521
AAEL001008	4.84076	5.26401	5.47637	3.66998	5.05714	4.98598	6.43018	6.98254	9.0001	6.57865	4.31097	5.65529
AAEL002153	3.16625	2.16253	2.42892	4.48303	3.40968	4.05257	4.95644	4.87551	4.56144	4.49908	3.95937	4.53354
AAEL027812	0	0	0.0203006	0.146778	0	0	0	0.0203744	0	0.0223354	0.0246628	0.0371846
AAEL002159	6.86855	3.98922	6.72794	4.81507	4.82361	6.2329	5.23975	4.52446	4.70161	8.56717	6.18211	7.50677
AAEL002139	9.96934	12.2823	14.0323	9.81995	14.4729	13.2603	24.1303	22.701	27.6281	14.8703	10.2382	12.5967
AAEL002175	37.1496	23.4792	27.8219	69.2002	19.3993	33.0327	27.6235	31.7024	23.8395	31.8314	32.575	25.0035
AAEL020161	0	0	0	0	0	0.099782	0	0	0.131536	0	0	0.180263
AAEL024933	0	0	0	0	0	0	0	0	0	0	0	0.0899413
AAEL002170	32.6162	44.2545	42.7676	35.9129	33.9742	31.1603	33.5671	40.7243	37.3058	44.3468	38.8679	40.7356
AAEL022090	1.08979	0	0	0.270983	0	0	0	0	0	0.247416	0.273197	0.617858
AAEL025780	0	0	0	0	0.0462933	0	0	0	0	0	0	0
AAEL021078	0	0	0	0.121327	0.0702243	0	0	0	0	0	0	0
AAEL002158	425.924	446.546	414.252	512.282	522.972	429.949	429.463	413.792	475.353	408.48	345.947	382.385
AAEL024183	0	0	0	0	0	0.0359458	0	0	0	0.0390062	0	0.0324693
AAEL002152	21.3239	14.9493	18.7088	48.7044	27.3752	37.2298	27.0546	24.1331	21.0125	20.0805	22.9778	18.0282
AAEL002176	8.92608	11.4618	9.20937	3.12751	2.75911	4.62631	4.84012	7.89845	6.3783	10.1325	9.51005	10.2363
AAEL002161	65.322	77.378	66.626	42.2408	57.3396	42.6003	58.2323	76.6183	80.5027	77.9361	58.1254	59.9075
AAEL002157	3.05886	2.92423	3.38649	4.06263	4.87164	3.67887	3.1263	3.58089	3.33411	7.00278	4.555	3.59999
AAEL002135	16.1449	19.7178	18.8479	17.543	18.7163	18.925	19.889	20.0615	23.3617	22.0928	17.021	21.8594
AAEL002148	20.3791	22.7084	24.1066	29.4288	28.7498	24.7157	24.301	32.0936	27.1709	35.7764	27.2651	28.0507
AAEL002163	71.9853	61.8202	76.2041	79.8234	62.8273	79.994	67.5652	69.163	52.442	81.0906	85.0337	84.352
AAEL022440	0	0	0.101194	0	0	0.205204	0.112504	0.203124	0.405759	0.334012	0	0.185357
AAEL020697	0.984807	1.76962	0.812849	0	0	0.494496	0.542222	0.598258	0.144858	1.78865	1.97503	1.09186
AAEL002287	5.51695	4.16924	4.37489	9.30276	4.7819	7.09377	5.59251	6.17617	4.41397	7.61344	7.52783	5.72171
AAEL023630	0.381631	0.747305	0.349994	0.253053	0.146468	0.496809	0.155645	0.0702534	0.514572	0.115523	0.17008	0.0961628
AAEL021698	8.42761	1.86987	3.69621	16.5017	1.83953	27.6519	7.06293	5.79634	3.61943	5.84589	12.8009	2.76222
AAEL028126	0	0.101327	0.0806745	0.583295	0.168806	0.163594	0	0	0	0.177522	0.09801	0.221658
AAEL027370	0	0	0.0866838	0	0	0	0	0.173998	0	0.0953727	0	0.0793896
AAEL014655	0.327887	0.434338	0.240564	0.199299	0.173032	0.167689	0.0668631	0.13581	0.120575	0.595525	0.219193	0.0688504
AAEL026744	0.0164854	0	0.0136069	0.0819841	0.0427073	0	0	0	0.145493	0	0.0165308	0.0872334
AAEL020841	0	0	0	0	0	0.135429	0	0	0	0	0	0
AAEL014656	1.50391	1.73898	1.71874	1.61089	2.44752	1.11336	1.53929	1.96457	1.85054	1.36574	0.812025	0.612155
AAEL014657	29.3571	34.1717	31.2453	30.5441	38.1933	24.9454	23.572	35.0922	35.7958	42.9716	32.6657	29.2975
AAEL024769	0	0	0	0	0	0	0	0	0	0	0	0
AAEL024484	0.135309	0.3086	0.268037	0.672907	0.257057	0.49824	0.546327	0.358683	0.388106	0.31948	0.244225	0.0613707
AAEL015128	0	0	0	0.0264218	0	0	0	0	0	0	0	0
AAEL015127	0.0817737	0	0.0224984	0.0813342	0.0235382	1.27744	0.0500261	0	0	0	0.0546658	0.164842
AAEL021103	8.81478	8.37355	8.49318	12.5785	6.27593	10.5986	10.8952	8.12172	7.36278	9.39352	10.228	7.73771
AAEL023395	13.9223	6.53322	7.27165	23.4096	4.63683	39.9586	17.2605	6.8453	5.92369	16.6435	37.5615	11.1077
AAEL013823	17.5198	29.884	20.1187	18.0504	42.3329	6.50243	17.8313	25.6556	22.4763	20.8085	13.4054	22.3587
AAEL017391	13.3578	17.7869	15.7041	17.5082	18.5305	12.2592	17.5111	17.788	14.5901	19.5871	14.4206	15.1177
AAEL013600	3.19774	3.55127	3.45001	6.04072	3.27701	6.16755	4.21053	4.33471	3.51907	7.62733	5.68827	3.70611
AAEL023829	29.3692	26.0314	25.1438	24.8409	21.0725	23.4746	30.3274	30.3729	24.8624	18.4213	28.4436	23.4511
AAEL026819	4.89402	3.74541	3.87029	4.84224	3.23048	3.34517	2.77453	2.0377	2.37446	4.90976	4.03391	4.1257
AAEL025035	0.0504893	0.523417	0.208367	0.401744	0.305196	0.211266	1.20461	1.1711	0.612696	0.183402	0	0.0381667
AAEL020508	15.241	10.9668	12.2828	17.7088	9.02725	22.0386	16.4253	13.0974	12.3154	12.9013	15.1576	12.2805
AAEL022743	0.0454201	0.0941728	0.0999714	0.150587	0.117666	0.392779	0.0416795	0.250838	0.083512	0.274981	0.166999	0.343347
AAEL010712	42.0882	44.4747	42.032	69.8381	59.0105	44.3293	54.6898	48.2351	42.7161	24.1384	40.3584	36.212
AAEL020321	0	0	0	0	0	0	0	0	0	0	0	0
AAEL010710	2.13923	3.16412	1.99063	3.38811	3.57694	3.8314	3.00084	4.05217	3.90826	1.80657	2.92391	3.16214
AAEL021121	0.0786563	0	0.0649221	0.469402	0.271691	0.526604	0.0721786	0	0	0.500008	0.552109	0.535132
AAEL020100	0	0	0	0	0	0	0	0	0	0	0	0
AAEL027520	10.2604	12.0759	13.9022	12.1695	13.2966	8.55077	12.3963	16.7385	13.5294	15.4256	12.8429	13.403
AAEL001094	63.1543	54.3259	63.9671	66.2979	47.9313	63.3405	50.6809	63.64	37.1401	78.9985	61.0488	51.154
AAEL001099	6.40039	4.52458	6.52051	12.344	4.94796	9.04964	7.6073	5.84739	5.39317	7.60588	7.6527	6.45105
AAEL001086	3.43935	4.89118	4.07624	2.54372	3.54117	4.31746	4.08675	4.34676	4.08615	4.645	2.47607	3.03325
AAEL025612	0	0	0	0.164256	0.213912	0.138205	0.151543	0.136804	0	0	0	0
AAEL022505	25.2733	32.8336	30.8567	21.9556	27.7838	25.0136	29.273	29.9468	29.2932	31.9576	28.9633	29.3658
AAEL001080	8.11835	9.53536	10.0156	2.31933	3.43067	3.03563	5.34956	4.65039	6.33598	4.23525	2.51149	3.52548
AAEL021491	9.60346	8.89457	8.78023	16.1437	9.46854	13.6804	11.1852	9.45036	8.97621	13.1009	16.3285	11.8148
AAEL020806	0	0.0977686	0	0	0.325756	0.157849	0	0	0	0	0	0.142583
AAEL027383	0	0	0	0	0.0640797	0	0.0680948	0	0	0	0	0
AAEL001439	22.8503	28.5128	27.1728	20.1025	25.7897	19.8785	25.3661	29.458	31.0316	35.6361	26.5348	29.4015
AAEL001433	15.3082	12.9832	17.3528	32.1746	21.4338	24.273	19.3658	21.5658	14.1541	18.4389	20.8011	15.4697
AAEL024862	2.24092	0.193595	0.462409	4.82924	0.40315	2.10979	0.257047	0.309394	0.103007	0.0847932	0.561773	0
AAEL024804	0.0842998	0.0873926	0.13916	0.335387	0.436776	0.141097	0	0	0	0	0	0.0637253
AAEL024396	0.836342	0.257764	0.0932849	0.539577	0.195193	2.28891	0.331877	0.299598	0.224428	0.307907	0.407989	0.136696
AAEL025892	0	0	0	0	0	0	0	0	0	0	0	0
AAEL001427	1.73029	1.79377	0.981862	1.45208	1.40078	1.08603	2.58016	3.44902	2.74397	1.76773	1.35551	2.00285
AAEL020190	0	0	0	0	0	0	0	0	0.0355929	0	0	0
AAEL021728	12.5283	13.6591	11.7866	14.0897	16.4089	9.3374	13.1739	14.4793	14.7034	12.5876	10.9591	15.4006
AAEL024917	0	0.0956884	0	0	0.0797063	0	0	0.0764624	0.101827	0.167644	0	0.0697745
AAEL026142	3.60078	5.23573	4.09139	5.90703	8.39943	8.33577	19.8254	15.5728	17.8498	8.66325	6.65867	8.23657
AAEL021179	3.75241	9.03872	4.64581	4.39088	8.6727	2.40141	3.54466	9.41684	5.23543	6.01352	5.75478	7.17489
AAEL014518	8.85377	5.5473	7.71461	12.3077	5.85197	14.5244	11.5974	10.4256	9.22372	20.3486	15.0205	11.004
AAEL027083	2.33817	2.32699	3.19077	4.2481	4.28048	2.53073	3.31854	4.3387	3.7832	11.4944	5.12686	5.32608
AAEL028194	0	0	0	0	0	0	0	0	0	0	0	0.0523737
AAEL009016	1.62215	4.82075	2.72244	3.81844	3.2218	2.1268	1.3397	1.92607	1.78954	3.38815	2.71101	2.20723
AAEL009017	11.7993	22.1838	14.2509	10.675	15.6003	12.6081	17.4342	22.9727	22.5774	22.5201	10.3611	18.7461
AAEL025929	9.89636	14.3369	6.23099	8.83362	11.6136	7.27331	7.626	12.4022	10.7777	12.9046	10.8778	13.5713
AAEL017081	275.289	327.286	301.119	249.425	342.783	212.806	232.5	282.529	302.59	318.993	251.798	270.088
AAEL014295	18.0979	21.3383	21.8807	22.6909	27.2943	22.5585	21.8704	26.7114	27.9798	32.0601	23.1319	34.2503
AAEL022448	0.514031	0.380636	0.606109	0.365192	0.126824	0.245817	1.14555	1.27746	2.51134	0.800236	0.662716	1.0547
AAEL012552	106.847	129.853	106.27	155.294	89.6373	105.15	117.098	126.749	121.232	161.105	145.047	112.311
AAEL018212	0.609499	0.334514	0.11837	0.748864	0.247682	4.06559	1.10216	0.237602	0.0395527	0.374427	0.737006	0.664011
AAEL012551	1.99296	3.16506	2.69495	1.77137	2.23364	2.69696	2.37359	2.21298	1.82439	2.38747	2.29609	3.23748
AAEL028232	1.77907	1.84434	2.79001	4.06987	5.2234	1.93552	0.571395	2.06328	2.3552	4.52373	2.40836	2.55524
AAEL012549	0.112288	0.232815	0.108128	0.279211	0.113126	0.297574	0.188907	0.325564	0.309689	0.263426	0.112597	0.21928
AAEL014853	2.26953	1.72328	2.22409	4.31837	1.69108	3.42384	3.76822	2.77293	2.00131	1.23385	2.565	1.68119
AAEL026305	0	0	0	0	0.06005	0	0.127625	0.230424	0.0767157	0	0.0697309	0.0525674
AAEL022862	0	0	0	0.0862977	0.224772	0.145221	0	0	0	0.0787925	0.261008	0.32794
AAEL028236	5.84816	6.69534	9.98981	9.81257	11.9446	4.89418	13.4397	16.4294	12.1179	6.9272	6.83313	9.22608
AAEL021231	7.2288	7.71078	7.29796	8.85374	7.09357	5.09966	8.25072	7.72043	7.41457	5.94074	10.0343	8.53547
AAEL025093	0.261095	0	0	0.129846	0	0	0	0	0	0	0	0
AAEL026915	0.576514	0.527351	0.391875	0.168652	0.146424	0.340567	0.435676	0.87088	0.486358	0.0923905	0.170029	0.487079
AAEL028087	3.63083	3.0253	3.71105	4.99509	3.32582	5.9919	2.52221	2.55799	2.28352	7.07212	6.00565	4.63003
AAEL027088	14.2508	14.7107	15.3996	13.1488	10.6129	18.8449	22.296	16.7115	18.6426	18.9808	16.3777	17.221
AAEL022244	0	0	0	0	0	0	0.17222	0	0	0	0	0.0709354
AAEL028176	0	0	0	0	0.080364	0	0	0	0	0	0.186639	0.0703502
AAEL027809	8.99905	9.48733	10.5436	6.25789	7.93566	7.81828	10.9523	9.41319	10.9794	9.52276	9.52089	12.4524
AAEL014583	2886.43	3848.06	2405.6	2145.99	3471.8	1980.87	2339.82	3350.25	3170.61	2874.44	2407.73	2559.46
AAEL017843	0.696254	4.33079	4.02277	0	4.80993	4.66142	1.91674	3.46063	1.53621	0.632285	3.49085	5.78956
AAEL020909	0.245203	0.338931	0.202388	0.0812949	0	0.273605	0.600024	0.473956	0.541013	2.07829	0.90155	2.03893
AAEL015640	12.3401	11.2966	11.9723	9.58219	12.0271	9.78361	17.9791	17.5456	16.9971	14.6142	10.9268	13.3106
AAEL021566	5.86425	5.95004	5.76715	0.248201	0	0.730925	5.61029	4.13438	8.39647	2.03954	3.12786	1.79206
AAEL023617	15.4037	15.3035	16.3763	17.4026	12.8438	16.3706	19.1029	16.1585	19.9487	17.8151	14.7745	15.4834
AAEL021570	4.10111	3.72342	3.97371	6.86601	6.22505	4.94565	4.30098	3.79825	4.55242	3.53926	5.59387	4.40956
AAEL019733	0.639344	0.196919	0.141487	0.617475	0.212037	1.16315	1.06284	0.32622	0.14822	0.218778	0.692205	0.168105
AAEL020482	46.5568	57.8517	54.8588	83.3549	45.9338	56.7405	47.6414	53.2596	50.4231	105.505	69.5401	49.9557
AAEL028129	2.11198	2.87368	3.21405	2.72426	2.39371	3.28638	6.72262	5.19398	5.20594	6.20335	6.3203	3.91647
AAEL023628	0.127883	0.132575	0.175923	0.254392	0.147243	0.0356741	0.195586	0.0706251	0.0470268	0.154845	0.0427451	0.0322239
AAEL020033	7.49317	4.55796	6.15368	9.85806	5.62994	10.0239	6.56483	4.98456	4.39998	7.63749	10.8896	6.11066
AAEL013076	32.0284	35.2786	35.402	32.1748	30.4004	31.1817	31.4235	33.6073	32.5657	42.247	36.5057	37.8908
AAEL013075	24.4746	29.409	32.7757	35.2236	32.1824	57.2052	38.4525	30.1302	30.7844	33.7038	28.9731	29.9243
AAEL013077	133.626	70.8257	352.417	237.858	260.06	314.204	310.489	236.617	271.82	149.333	156.983	248.614
AAEL013078	24.2855	24.0661	24.9886	13.3276	10.3064	16.2262	20.4802	15.2288	19.9913	22.491	24.4838	20.7212
AAEL028002	0.101142	0.0838818	0	0.100598	0	0.507857	0.222749	0.033514	0.0223158	0	0.344828	0.183496
AAEL019087	0	0	0	0	0	0	0	0	0	0	0	0
AAEL019086	0	0	0	0	0	0	0	0	0	0	0	0
AAEL026089	6.004	7.02226	6.64988	8.83	9.52741	14.8161	19.7308	15.0911	27.2303	44.6443	36.7406	29.7533
AAEL013263	0.0916273	0	0	0	0.0395618	0.0383403	0	0.0379517	0.151624	0.0416045	0.183759	0.103896
AAEL013265	17.0265	16.4196	17.7419	11.8713	17.243	14.2017	15.1571	17.9002	18.3467	19.6744	14.9179	18.9001
AAEL013262	5.8264	6.81454	7.89178	1.7831	2.06413	5.87617	29.7489	52.7826	35.3521	7.73314	7.19069	11.745
AAEL027043	0	0	0	1.50519	3.04923	1.43533	0	0	0.445198	0	0.101166	0
AAEL020559	18.9948	15.8048	19.2257	26.0392	18.5856	24.6261	26.6732	24.106	21.899	23.5789	26.0555	23.8393
AAEL024179	20.8493	16.5832	16.9281	26.4403	23.5028	26.7091	23.3019	21.8549	19.7783	22.9479	28.1596	30.283
AAEL026769	24.151	32.1905	37.787	18.4779	30.1371	23.0987	29.2247	38.2542	36.4515	54.5893	38.3221	41.0272
AAEL022443	7.54349	8.72019	8.91946	6.31201	7.59977	8.59264	10.4932	10.4645	8.38799	11.8523	7.68432	8.50834
AAEL014000	5.8625	4.58484	5.71607	5.6264	5.35854	5.45131	6.60664	5.39606	6.77006	5.66635	6.35992	6.55681
AAEL024205	0	0	0	0	0	0	0	0	0	0	0	0
AAEL021100	0.626347	0.228141	0.160683	0.412514	0.131564	0.708343	0.605832	0.406675	0.19609	0.138357	0.280085	0.134365
AAEL025315	0	0.177707	0	0	0.148026	0	0	0	0	0	0	0.129581
AAEL027112	0	0	0	0	0	0	0	0	0	0.303048	0.111542	0.0840872
AAEL021654	0.19336	0.133636	0	0	0	0.0539393	0	0	0	0.117063	0.193892	0.146168
AAEL022178	0	0	0	0.745075	0.554466	0.716461	0.196402	0.0886499	0.118058	0.38873	0.536544	0.323584
AAEL020619	0.472136	0.68524	0.311757	1.08008	1.03965	1.00755	0.41159	0.352002	0.520858	2.07948	3.4324	1.51684
AAEL022603	0	0	0	0	0	0	0	0	0	0	0	0
AAEL022481	0	0	0	0	0	0	0	0	0	0	0	0
AAEL028024	0	0	0	0	0	0	0	0	0	0	0	0.0317204
AAEL025107	0	0	0	0	0	0	0	0	0	0	0	0.0573013
AAEL023663	0	0	0	0	0	0.0596297	0	0.0295126	0.0393029	0	0.0357244	0.0269313
AAEL024777	0.0879994	0.0456139	0.00907922	0	0	0.220933	0	0.00911225	0	0.0299679	0.121332	0.0249457
AAEL020094	0.0760062	0.0393973	0	0	0	0.222627	0.0348733	0	0	0.310604	0.228646	0.172367
AAEL023728	0.0301157	0	0.00828572	0	0.00866867	0.0504061	0.0184237	0	0	0.0273488	0.0301985	0.030354
AAEL021101	0	0	0	0	0.0354444	0	0	0	0	0	0	0.0310278
AAEL027338	0.0153397	0.00795126	0.00633064	0	0	0.070606	0.00703822	0.0127073	0.00846137	0.0069652	0.0769098	0.0173938
AAEL021467	0	0	0.00743122	0	0	0.00753462	0	0	0	0	0	0
AAEL025085	0	0	0	0	0	0	0	0	0	0.0507332	0	0
AAEL024103	0	0	0	0	0	0	0	0	0	0	0	0
AAEL026630	0.062785	0.00813605	0.0129555	0.00780594	0	0.0722468	0	0.0520106	0	0.0855248	0.0708274	0.0593267
AAEL024231	0.00661156	0	0	0	0	0.0442644	0.00606706	0	0	0.0120082	0.0132595	0.00499791
AAEL021310	0.0687344	0.106884	0	0	0	0.115044	0.0315369	0.0569391	0.0758275	0.0312097	0.103385	0
AAEL024822	0	0	0	0	0	0	0	0	0	0	0	0
AAEL021747	0	0	0	0	0	0	0	0	0	0	0	0
AAEL020086	0	0	0	0	0	0	0	0	0	0	0.178397	0
AAEL024403	0	0	0	0	0	0	0	0	0	0	0	0
AAEL024749	0	0	0	0	0	0	0	0	0	0	0.0108732	0
AAEL027800	0.186127	0	0.307255	0	0.321456	0	0	0	0	0	0.186639	0.281401
AAEL021791	2.38969	5.90437	3.18875	1.46572	0.859826	2.0332	1.02335	1.84762	1.09845	5.78702	2.59595	3.07096
AAEL024123	0.209913	0.36269	0.0577533	0.0695949	0.181268	0.117114	0.128417	0.231854	0	0.0635423	0.140327	0.211574
AAEL027311	0.231134	1.77314	0.610481	2.39087	0.359266	0.812405	0.254518	1.18711	0.509971	121.405	2.3177	1.36283
AAEL001290	0	0.0960027	0.114653	0.0921075	0.0799681	0	0	0.0767135	0.0510808	0.336388	0.13929	0.0700036
AAEL022681	0.0763664	0.0791681	0.126064	0.037978	0	0.0319546	0.0350386	0.0632613	0	0.0346751	0	0.028864
AAEL001319	8.79645	27.0633	9.01707	61.0325	8.02487	18.5225	10.0249	35.0829	14.478	267.092	57.2631	32.068
AAEL020899	0.0734331	0	0	0	0	0	0	0	0	0	0	0.0555107
AAEL021370	0.1417	0	0.116958	0.140938	0.36709	0.711511	0.13003	0.117383	0.468968	0.772087	0.14209	0.428464
AAEL020203	10.7676	8.40574	10.882	17.8201	7.62577	14.4287	13.8212	10.426	7.63821	9.41795	13.2025	9.92154
AAEL023806	0	0	0	0	0	0	0	0	0	0	0	0
AAEL010987	0.096076	0.0996008	0.317201	0.0955596	0	0	0.352654	0.55712	0.105991	0.697991	0.289021	0.363136
AAEL020864	0	0.211067	0.168048	0.202504	0.351629	0.170386	0.934152	0.505977	0.449216	0.554676	0.204158	0.153907
AAEL009250	2.38319	2.88527	2.94371	3.72962	4.34621	3.48677	4.67971	4.33499	3.95288	3.75335	4.14446	3.54008
AAEL024431	0.14029	0	0	0	0	0	0	0.116215	0	0.127401	0	0.159075
AAEL009249	4.90365	3.72037	5.2006	10.4903	2.90973	7.18346	7.08909	5.69609	3.96912	4.77654	6.46463	5.32212
AAEL020359	4.24327	4.20616	3.43258	4.27091	3.50364	4.81023	4.45229	3.90721	4.3641	4.91272	4.03457	3.82105
AAEL022389	0.134491	0.0464751	0.111008	0	0.0774254	0.0750348	0.123415	0.408508	1.03859	0.162846	0.134861	0.169444
AAEL015238	188.281	213.97	210.798	110.637	176.298	112.327	136.397	150.08	172.68	119.679	126.485	166.037
AAEL027002	4.83816	4.46348	4.50628	7.36645	3.92605	7.27004	4.62009	4.54368	3.48367	6.006	6.94339	4.31403
AAEL025506	0	0	0	0	0	0	0	0	0	0	0	0
AAEL025090	0	0	0	0	0	0	0	0	0	0	0	0
AAEL021061	4.05399	5.90508	5.29449	1.99058	2.65881	3.13501	3.39049	3.61335	4.98184	4.75336	4.06514	5.1981
AAEL010206	11.4905	20.2097	14.0033	24.6645	17.6611	15.8624	21.3587	37.3016	19.9082	24.0357	25.9493	15.3862
AAEL013818	8.55982	9.58199	10.7123	10.6582	8.23965	11.5223	14.7303	10.2385	10.1261	11.2627	9.82485	9.60112
AAEL013816	15.6743	18.6389	17.2181	18.5322	16.0898	18.1972	25.594	22.6273	22.0385	20.2	16.719	17.8893
AAEL013814	3.1442	3.34207	4.33627	0.831308	1.0998	2.26492	3.03135	3.19809	3.16132	5.13235	3.71158	4.66337
AAEL023635	0.0930637	0.128637	0.230441	0	0.053576	0.623061	0.256198	0.359768	0.239557	0.112685	0.0933197	0.586251
AAEL020503	0	0	0	0	0	0	0	0	0	0.085501	0.236026	0.0355861
AAEL024896	0	0	0	0	0	0	0	0	0	0	0	0
AAEL013822	0	0	0	0	0.0622769	0.744367	0.0882388	0.119485	0	0.152816	0.144634	0.127206
AAEL024989	0	0	0	0	0	0	0	0	0	0	0	0
AAEL026489	0	0	0	0	0	0	0	0.142002	0	0.311338	0.17189	0.129581
AAEL013813	0.213264	0.31935	0.156468	0	0.204624	1.64594	0.521869	0.706666	0.731958	0.365822	0.0712837	0.537381
AAEL014749	12.5133	9.77426	12.8905	16.3774	9.05747	20.1373	15.4991	11.8034	11.1032	11.8364	13.9591	11.6455
AAEL025184	0.0538392	0.0279072	0.0666575	0	0.0232461	0.180227	0.0247026	0.0669	0.0593952	0	0.080981	0.040699
AAEL014752	0	0	0	0	0	0	0	0	0.0306939	0	0	0
AAEL025907	0	0	0	0.0809041	0.0234137	0.0226908	0	0	0.0598235	0	0	0.0204962
AAEL025820	0	0.082346	0.0655622	0	0	0	0	0	0	0	0	0.0600453
AAEL023228	0	0	0	0.0399526	0	0	0	0	0.0443137	0.072956	0	0
AAEL020854	0.214029	0	0.264986	0.319318	0.184822	0.537346	0.392805	0.797849	0.354173	0	0.107309	0.080896
AAEL024519	13.0446	13.7014	13.3329	27.8758	14.8935	16.3816	17.0309	18.0792	15.4766	15.932	20.4902	14.6437
AAEL024661	3.15065	2.93961	3.64072	2.03691	3.94502	3.69138	5.05956	5.61144	8.16808	2.14588	0.157966	5.3588
AAEL020641	0.0933718	0.290392	0.231205	0.65009	0.806301	3.6726	2.74183	4.17682	2.57518	1.44149	0.187258	1.62341
AAEL002211	0	0	0	0	0	0	0	0	0	0	0	0
AAEL022024	0	0	0.0838724	0	0	0	0.186494	0.0841775	0	0	0	0
AAEL019626	1.46684	0.347579	0.449695	4.0434	0.530796	3.671	1.48705	0.914234	0.678108	0.799245	1.73704	0.781467
AAEL028131	0	0	0	0	0	0	0	0	0	0	0	0
AAEL021514	0	0	0	0.0395582	0	0.0665682	0	0	0	0	0	0
AAEL015356	4.57661	5.85557	5.06853	6.07896	7.65402	6.44806	6.778	5.9028	6.90229	7.57573	6.39003	5.64926
AAEL012737	0	0	0	0	0	0	0	0	0	0.04729	0.0261088	0.0196825
AAEL012740	1331.83	1612.79	1419.66	1615.88	1416.93	1212.42	1261.81	1797.49	1183.22	1472.75	1433.8	1225.59
AAEL025553	1319.13	1773.8	1160.01	944.889	1278.08	888.647	1019.54	1286.92	1420.85	1150.12	933.104	1046.83
AAEL012741	2.85455	0.506542	0.827824	5.37147	0.755048	8.02756	3.96459	1.29951	2.04267	0.256893	0.799409	0.136081
AAEL024982	10.966	3.83865	6.46516	15.5107	2.82857	18.2947	9.86687	4.07017	3.06369	4.46192	10.9962	5.11371
AAEL023750	3.96498	0.703102	0.990408	4.25501	0.563143	6.46174	1.72347	0.388961	0.517991	0.900173	3.19117	0.631004
AAEL013653	14.7506	16.5151	17.1921	21.7931	24.207	16.5724	17.9294	22.173	17.5882	18.7871	16.8188	16.8931
AAEL026742	0.0400544	0	0	0	0	0	0.25729	0.232265	0.132563	0	0.0401646	0.21195
AAEL022336	0	0	0	0.112187	0	0.0471969	0	0	0	0	0	0
AAEL026894	22.9944	18.6953	20.5369	35.0608	21.822	28.1651	27.1881	22.1748	25.4317	18.2671	17.3225	15.9852
AAEL013652	9.79853	10.1009	10.0414	11.1147	8.72284	10.0659	14.3714	13.3612	13.421	11.8977	10.2947	10.9233
AAEL020982	0	0	0	0	0	0	0	0.622913	0	0	0	0.284215
AAEL026779	0.0504442	0.0522948	0	0.150519	0.0435604	0.506585	0	0.0417876	0	0.0916192	0	0.0381326
AAEL025493	0	0	0	0	0	0.100419	0.110111	0	0	0	0	0.0907068
AAEL019481	26.6553	32.5042	31.5901	26.2007	45.4269	21.5476	25.8796	34.1023	31.4783	44.2772	29.029	31.7837
AAEL021973	60.1232	50.7389	70.7465	34.4304	62.0736	32.9893	35.7173	56.2543	68.0635	62.4208	27.7361	42.2566
AAEL009531	0.265363	0.390929	0.126806	0.833484	0.0361817	0.175323	0.474201	0.266103	0.662533	0.088783	0.0980343	0.0633465
AAEL009530	13.9141	14.0793	14.6306	18.0169	13.1338	16.1194	15.7735	16.6764	15.2888	22.1798	17.2179	16.3787
AAEL019656	31.636	39.9609	37.0619	41.3358	34.1842	34.9973	41.5404	51.5137	43.515	46.291	40.8798	35.5417
AAEL021412	0	0	0	0	0	0.12453	0	0.123268	0.164159	0.675661	0	0.224972
AAEL025943	0	0	0	0	0	0	0	0	0	0	0	0
AAEL012861	6.73548	6.5605	7.34532	11.5242	6.25834	9.2875	9.45798	9.01027	7.27655	8.84221	10.8018	6.82397
AAEL024432	0.0621793	0.322302	0.0513221	0	0	0	0.0570585	0	0	0	0	0.0470035
AAEL021234	0	0	0	0	0	0	0	0	0	0	0	0
AAEL023911	2.54284	3.29516	3.9728	0	0.0784228	0.304006	1.75007	1.73031	1.00188	0	0.364263	0.0686509
AAEL009538	20.2751	21.2296	21.0276	17.903	18.596	23.4624	21.2899	23.6285	23.2191	41.4739	20.5346	18.9818
AAEL004397	0.703237	1.06186	0.832813	1.87029	1.06933	1.79115	1.37482	0.94982	1.24804	1.06901	1.42567	1.01698
AAEL020065	0	0.0265753	0.0846349	0	0.0221366	0.0214531	0.0235237	0	0.0565604	0	0.0514107	0
AAEL026603	0.138771	0.0863174	0.0763602	0.294454	0.0159779	0.34066	0.0679161	0.0536466	0.0408244	0.0504086	0.102046	0.0489543
AAEL004392	12.7448	9.22208	12.7316	12.5629	8.83898	11.9305	13.893	14.0297	10.9775	16.2345	15.9534	12.7595
AAEL014197	7.35244	12.7758	13.4131	7.64533	6.89023	9.61418	6.74693	7.30193	6.86685	16.0853	6.24164	7.04221
AAEL019038	0	0	0	0	0	0	0	0	0	0	0	0
AAEL019039	0	0	0	0	0	0	0	0	0	0	0	0
AAEL014196	1.82292	3.54337	3.00924	7.81909	6.34583	2.62205	2.71829	3.39771	3.33078	6.46656	7.36887	7.14843
AAEL026398	1.53154	0.84056	1.1154	1.25449	1.32254	1.50789	3.88554	3.05984	7.65282	0.409066	0.54203	0.476718
AAEL023376	0	0	0	0	0	0	0	0	0	0	0	0
AAEL022453	0	0.871856	0.0408326	0.147614	0	0.0414008	0.635551	0.532755	0.272879	0.359404	0.843316	0.523553
AAEL027068	0.225948	4.16942	0.149196	0.179787	0.117069	0	0.082936	0.262043	0.299118	0.410378	0.634395	0.785689
AAEL021226	0	0	0	0	0	0	0	0	0	0	0	0
AAEL022823	0	0	0	0	0	0	0	0	0	0	0	0
AAEL024438	2.83706	4.5629	3.64384	6.1447	3.45735	3.69454	4.92703	3.94263	3.64172	4.39434	5.54351	4.88055
AAEL026472	0	0	0	0	0	0	0	0	0	0	0	0
AAEL020983	6.08106	4.26169	7.84941	8.57324	4.90768	7.81594	2.64236	3.24848	2.02721	9.44478	7.31355	4.9549
AAEL023359	0	0.0406576	0	0	0	0	0.0359889	0	0	0	0	0
AAEL027294	0.168852	0	0	0	0	0	0	0	0	0	0	0
AAEL007619	11.4377	5.63888	9.08488	14.8285	11.0034	19.2414	9.36282	7.96009	7.46546	21.493	17.4724	16.6144
AAEL007607	0.33821	0.584364	0.23263	0.280327	0.0243381	0.188693	0.0258631	0	0.093278	0.0511895	0.0565235	0.298276
AAEL021909	7.90155	12.6936	13.1433	4.55947	3.95855	2.37246	0	0	0	0	0.120966	0.0455959
AAEL027869	0	0	0	0	0	0.0701291	0	0	0	0.0760997	0.168059	0
AAEL026004	0	0	0	0	0.0433279	0.0419901	0.0920855	0.124694	0.0553527	0.0455651	0.100626	0
AAEL010620	16.0636	20.1854	19.6299	9.61405	12.9708	11.0572	15.315	19.2404	16.1103	22.7342	12.9002	18.8717
AAEL019521	5.08044	4.05433	5.209	9.48827	6.1336	9.26808	8.75391	7.54924	7.24447	8.12095	7.96538	5.98637
AAEL010609	0	0.114414	0	0.329316	0	0.184724	0.101276	0.0914256	0	0	0.110669	0
AAEL007615	0	0	0	0	0	0	0	0	0	0	0	0
AAEL019520	0.165386	0.171453	0.204762	0.0822485	0	0	0	0.0685022	0	0	0	0.0625106
AAEL026297	3.83043	2.78546	3.99037	5.03047	1.93486	4.7617	4.25722	3.43496	2.9539	2.79463	3.38416	2.98692
AAEL026478	3.45441	3.91749	2.77247	3.64465	2.25786	2.9548	3.41511	3.77859	3.03187	5.16484	3.77012	1.90438
AAEL023603	90.5791	99.542	111.92	122.513	96.6182	129.791	107.914	108.684	98.9261	131.126	111.558	99.8635
AAEL023377	0.200462	0.277088	0.0551531	1.06338	0.173106	0.0559205	0.0613176	0.166061	0.221148	0.42477	0.670045	0.555633
AAEL015216	10.1132	8.62813	9.44563	8.06148	8.04364	10.6704	12.1221	8.77851	11.7974	9.97497	8.87943	8.88857
AAEL013656	95.1644	134.196	111.963	173.867	130.946	115.479	132.279	206.776	175.678	178.934	141.927	114.659
AAEL023748	0.156223	0.323909	0.322363	0.0776918	0.0674523	0.130739	0.286715	0.0647071	0.603207	0.709351	1.01825	0.413332
AAEL023745	0.980205	0.393355	0.386257	2.03164	0.371343	1.77293	0.963314	0.576254	0.446496	0.482403	0.653154	0.282047
AAEL010214	3.73975	4.44294	5.74542	4.50703	4.38447	5.18572	5.41067	5.11054	5.05923	7.04022	3.72267	4.00322
AAEL021387	0.203598	0.0422135	0.0336095	0.270005	0.0820467	1.43124	0.249107	0.146171	0.119791	0.123261	0.231379	0.164167
AAEL025993	7.98125	9.28552	6.71966	13.5223	9.54399	12.5287	10.5089	10.0168	11.2223	12.0267	10.3128	10.0233
AAEL020588	0	0.1458	0.116083	0.279768	0.242896	0.353094	0.129057	0.116505	0	0.255437	0	0.106315
AAEL018189	1.36457	0.845328	0.618092	2.11861	0.589178	1.61547	1.51179	0.813335	0.844484	0.498701	1.23483	0.805093
AAEL023752	0	0	0	0	0	0.112107	0.368779	0.221941	0.147783	0	0.134327	0.101264
AAEL010205	180.61	237.443	160.049	128.604	187.382	131.236	166.036	293.511	194.269	298.129	148.223	129.007
AAEL022184	3.05781	4.1899	3.05061	4.20503	3.83451	3.00404	2.00079	4.16303	3.54936	5.33642	3.46616	2.93461
AAEL020960	23.5687	36.1948	26.1896	14.1963	21.901	18.0089	24.0457	28.6799	28.7867	29.1471	24.7345	24.4008
AAEL023198	0.0376731	0.0781104	0.06219	0	0	0	0	0.0312081	0.0415608	0	0.11333	0
AAEL003781	1.35487	2.10687	1.81724	1.34759	2.36922	2.21102	4.75559	3.73187	3.69936	1.75331	1.86808	1.84355
AAEL022119	0	0.0972806	0	0	0	0.157061	0	0	0	0.0426083	0	0.0354677
AAEL003809	0.0577834	0	0	0.287364	0.0498981	0.0725362	0.0530246	0.071801	0	0.0262373	0.0289712	0.0436805
AAEL003810	0	0.0341106	0	0.0654533	0.0284134	0	0	0	0	0.0896414	0.032994	0.0746188
AAEL008232	23.7878	23.0727	24.7388	26.938	18.8173	25.9429	27.6106	26.7881	26.8628	35.7221	26.1666	30.5562
AAEL003774	46.034	62.1154	59.2145	35.0832	53.5764	44.9176	65.0405	69.0597	77.6057	56.8856	43.2298	60.3579
AAEL003806	0.576249	0.534507	0.337948	0.542986	1.40117	0.596465	2.37956	2.98978	2.89418	1.88666	1.09484	2.05194
AAEL026572	0.124222	0.772674	0.205062	0.247108	0	0.103958	0	0.102904	0	1.12809	0.871944	1.59636
AAEL003791	7.99512	10.1582	9.37649	7.57731	6.2532	9.68719	8.96706	6.7792	8.87958	12.0032	9.33981	9.17762
AAEL027410	0.132076	0.136922	0.109014	0	0	0	0.666595	0.601761	0.655677	0.359825	0.397319	0.299524
AAEL026062	2.9745	2.59025	2.55333	0.118341	0	0.398286	4.03972	2.8583	5.11907	1.08049	1.67031	0.449707
AAEL024928	0	0	0	0	0	0	0	0	0	0	0	0.15253
AAEL022914	0.374479	0.465862	0.680001	0.707687	0.646754	0.376071	0.274911	0.372259	0.123937	0.612133	0.187755	0.537856
AAEL003812	18.7483	14.1217	20.2012	31.6856	18.8808	26.6299	22.751	19.5918	17.1574	18.2142	18.2416	15.446
AAEL024128	0.595439	0.793651	0.748906	0.76145	0.563154	0.711868	0.468344	0.399303	0.0938408	1.59645	1.59221	1.02883
AAEL003782	49.6987	73.9732	71.5007	62.6666	73.4557	52.4659	43.9257	39.6534	42.5614	149.225	95.7305	107.644
AAEL027894	0	0	0.137313	0	0	0	0.152661	0	0	0	0.166819	0.251517
AAEL003803	16.2716	19.9521	19.2551	12.2976	15.3606	11.8602	21.1397	32.2247	21.6825	24.6807	23.2172	22.3962
AAEL018919	0	0	0	0.779076	0	0.655512	0	0	0	0	0	0
AAEL024045	0.51363	0.851958	0.932679	0.204348	1.95157	0	0.377064	0.595682	0.679961	1.49261	0	1.32012
AAEL003789	8.26871	5.40314	8.64913	14.7534	8.22279	13.0944	8.63711	8.08852	6.81724	9.45617	10.0887	9.10163
AAEL026068	0	0	0.0725065	0.087373	0	0	0	0	0	0.319097	0	0.0664053
AAEL022774	10.7862	14.5365	12.9727	6.13044	8.71554	11.6703	22.2703	20.6149	25.5835	30.1554	15.2968	24.2864
AAEL003813	1.33544	2.55587	2.09146	1.39638	1.41932	1.49013	1.31972	1.84378	1.6999	2.86083	3.29628	2.66613
AAEL021952	11.2642	17.7121	15.35	7.51923	13.3176	10.1227	2.70554	4.1959	5.2542	20.3899	15.5404	15.487
AAEL023552	2.14844	3.79647	2.74056	1.60267	2.15041	1.96143	1.12017	1.29437	1.13121	6.29658	3.18257	4.09712
AAEL021175	6.32535	9.31262	7.15129	4.96964	7.4359	5.11559	5.12155	5.50406	5.86394	10.2334	7.40876	7.43351
AAEL003776	13.4145	19.1731	16.6738	11.8029	14.5313	13.9498	16.498	17.4907	19.1772	20.1833	12.9341	15.3308
AAEL020563	0	0	0	0	0	0.327188	0	0	0	0	0.09801	0
AAEL027914	6.79791	5.13201	6.68619	10.2245	5.15436	15.9173	13.7368	17.1098	9.69437	10.3248	7.48165	9.7225
AAEL019900	0.783132	0.570031	0.843515	2.46383	1.02639	1.75698	0.198772	0.142631	0.183819	0.282455	0.245054	0.277105
AAEL014704	21.9969	23.3711	22.8832	37.5166	36.2577	27.8114	41.7765	38.5292	50.4251	20.1415	19.2408	21.1506
AAEL014702	24.4932	27.3928	27.7244	26.5021	24.0246	25.9936	27.688	22.6792	31.2796	29.496	24.2269	30.3557
AAEL019425	9.37732	10.455	11.1535	10.9987	9.98839	11.5494	13.4961	11.2124	10.3938	10.8656	9.29223	10.2819
AAEL014705	13.1756	13.5313	13.9444	9.87147	10.7822	8.92413	8.90406	9.46611	10.8675	10.1983	10.0509	9.49451
AAEL020437	0	0.219796	0.0874985	0.105439	0.274627	0.177432	0	0.0878167	0	0	0	0
AAEL012431	0.0540197	0.560016	0.222937	3.43868	3.12542	3.84266	0.396567	1.00686	0.536349	3.26227	1.32712	0.755456
AAEL023736	0.119484	0	0.230116	0	0.0343931	0.0333311	0.0730961	0	0	0	0.0798754	0
AAEL022545	0.0787662	0.0816559	0.227545	0	0.374097	0.0329587	0.180698	0.097874	0.0868945	0.0715295	0.118474	0.0297711
AAEL010858	0.0257519	0	0	0	0	0	0.0708932	0.0426653	0.0284093	0	0	0
AAEL010853	0.723033	2.09252	0.273526	0.419503	0.364214	0.302544	0.552906	0.998259	0.531764	1.23113	1.66151	0.728755
AAEL012430	0.85138	1.00436	0.605794	1.28481	0.684495	0.515947	1.42783	1.41055	2.39668	1.43968	1.4425	0.710167
AAEL007465	2.01891	0.408879	0.660752	1.35553	0.178724	3.66346	1.24704	0.430242	0.331718	0.719891	1.10817	0.307004
AAEL007455	0.775351	0.211525	1.04416	1.21766	0.563827	0.341511	0.374472	3.4143	0.720306	2.70528	0.572883	1.60411
AAEL007461	4.35602	5.95706	5.96686	4.42479	5.2022	5.15792	3.48699	5.8734	5.41902	6.52288	6.08733	5.39471
AAEL007464	2.49289	2.20305	4.48626	1.91043	3.74077	3.83047	3.71265	4.02862	5.54538	3.71124	2.008	3.46
AAEL027533	1.72874	1.11643	1.89472	1.32482	1.73756	2.30055	0.962224	1.1034	1.84461	1.80154	1.61982	1.64959
AAEL007468	5.23583	5.11033	5.5859	2.29914	1.94802	4.31181	6.38914	4.52189	4.82369	5.26061	4.57999	4.25269
AAEL024905	0	0.171453	0.273016	0	0	0	0.151766	0.137004	0	0.300382	0.497523	0.125021
AAEL007469	10.58	14.8255	14.579	8.51658	10.8783	12.6434	13.3288	12.9609	15.2821	17.0581	13.0815	14.0639
AAEL007456	1.18998	1.32176	1.4733	0.507251	1.06429	1.6005	2.72995	2.57005	4.12588	1.65957	1.15064	1.57421
AAEL023625	0.565925	0.676947	0.736594	1.08247	1.33452	2.16767	1.63785	1.38839	1.89699	1.08716	0.698439	0.904967
AAEL023222	0.527071	0.182136	0	1.22322	1.66887	0.588123	0	0	0	0.797743	0.704695	0.796863
AAEL020458	0	0.151465	0.0602969	0.29064	0.441585	0.244543	0	0	0	0	0	0.165669
AAEL026054	0	0	0	0	0	0	0	0	0	0	0	0
AAEL024875	0	0	0.0489476	0	0.0512098	0	0	0	0	0	0	0.0896576
AAEL007476	16.3419	12.923	19.6086	9.71158	8.96415	17.8908	21.3017	19.4731	13.5253	21.1607	22.2909	18.003
AAEL020543	4.08792	3.9496	3.58071	3.04255	3.00176	3.95635	4.13404	3.98536	4.44841	5.0508	3.51357	2.96407
AAEL028710	0	0	0	0	0	0	0	0	0	0	0	0
AAEL007458	0.0279884	0	0.069304	0.111352	0.120845	2.10805	0.0256834	0.0695561	0	0.0508339	0.0561308	0.169259
AAEL023976	0.059178	0.061349	0	0.0588599	0	0	0	0.147068	0	0	0	0
AAEL028216	0	0	0	0	0	0	0	0	0	0	0	0
AAEL024210	6.62692	4.83245	5.32683	8.12678	5.94369	6.7244	5.17589	5.57079	5.21724	7.72091	6.46392	5.11769
AAEL027512	5.04974	6.89846	7.86856	2.44089	2.812	4.30499	4.41733	5.00416	5.98736	9.00015	5.77349	6.52861
AAEL005638	42.6208	52.2868	40.2838	61.015	101.868	50.9613	42.1549	71.7313	52.9119	50.5513	39.637	40.1669
AAEL024005	9.92715	9.25912	11.9414	12.4289	12.3385	11.6159	13.3492	14.7233	10.8198	11.1671	12.3308	12.6903
AAEL023515	0	0.255867	0.101858	0	0	0	0.113243	0.102229	0	0.784477	0.989965	0.373148
AAEL005628	18.3944	23.0049	19.9635	10.5102	10.6459	15.7214	17.2387	16.4698	16.8386	23.7061	18.3273	16.0351
AAEL005629	1706.46	1975.59	1345.79	1179.73	1728.77	1058.24	990.788	1390.03	1439.73	1255.32	1050.31	1178.04
AAEL005635	12.0347	15.2402	15.5571	7.1452	7.86628	10.9393	10.9756	10.3989	9.02812	12.3414	8.65171	9.88126
AAEL005631	7.68718	6.8272	7.94597	6.28819	5.31467	6.27288	7.77929	6.44735	6.1556	7.26363	5.95535	6.67995
AAEL022407	0.710508	0.184144	0.0733058	0.70669	0.0766938	1.18921	0.814993	0.220717	0.0979787	0.322615	0.267174	0.0671373
AAEL019735	9.82987	10.6003	11.0065	9.33144	8.94361	9.90252	11.0275	10.6317	10.2628	11.1046	9.85692	11.1959
AAEL019736	0.181121	0.164295	0.149496	0.157629	0.0195506	0.151576	0.103878	0.0187549	0.0249765	0.12336	0	0.034229
AAEL005626	15.3587	21.3523	19.0703	17.1084	14.0486	16.9396	17.0063	21.0334	18.021	17.2128	18.4945	15.3852
AAEL005639	20.597	19.8506	17.5893	9.62236	9.23963	13.8046	12.0073	11.7997	11.9515	19.5751	18.8655	17.9628
AAEL005634	1.5373	1.50373	1.92377	3.14439	1.38104	2.72868	2.19568	1.63294	1.44976	3.64777	2.29986	1.50886
AAEL005633	1.09716	1.75558	1.06308	0.937066	1.33878	0.798425	1.94795	1.28429	1.31564	0.682291	0.992556	1.11787
AAEL023571	0.615683	0.159568	0.203272	0.581756	0.0531666	0.850162	0.0282489	0.0510027	0.135844	0.0279559	0.154344	0.0465417
AAEL023200	0.0209653	0	0.0173045	0	0	0	0	0	0	0	0	0
AAEL022025	8.97218	7.30821	7.88643	5.50504	7.6472	7.26481	6.62939	7.52901	8.67688	7.67169	5.43318	7.31089
AAEL027455	0.220874	0.457955	0.243077	0.439375	0.953666	1.84844	0.337807	0.12198	0.243668	0.401163	0.0738274	0.166967
AAEL005630	0	0	0	0	0.032928	0	0.0699825	0.126352	0.0841331	0	0	0.05765
AAEL017238	0.0485132	0.176026	0.0200212	0.410146	0.041893	0.324796	0.0667768	0.020094	0.0267598	0	0.07297	0.0916821
AAEL027901	0.187676	1.65377	0.54217	0.933336	0.810326	0.392653	0.430549	0.388673	0.103522	0.596516	0.564577	0.425613
AAEL024164	1.59941	2.379	1.86541	1.55623	2.0417	1.25121	1.34007	2.70748	1.80282	2.305	0.836771	1.05135
AAEL007668	45.2641	53.3927	37.6634	22.8349	25.2482	22.4552	35.4369	37.9356	47.9557	32.9584	24.8615	32.7679
AAEL025045	10.1668	9.13025	9.47563	10.2659	5.97749	10.9523	7.68482	7.19337	7.56825	10.4675	9.32717	8.76004
AAEL007667	1.40013	1.94245	1.58053	1.63836	1.29797	2.15393	2.15397	1.65451	1.77177	1.45848	2.10598	1.36971
AAEL027760	0	0	0	0	0	0	0	0	0	0	0	0
AAEL007664	0.64998	0.415526	0.214595	0.603388	0.47709	0.380766	0.894676	0.906371	0.764858	0.157403	0.445375	0.376696
AAEL010564	0.084426	0	0.0696844	0	0.072905	0	0	0.139876	0.186277	0.0766693	0	0.127641
AAEL023367	0	0	0	0	0	0.0309082	0	0	0	0.0335397	0.0185173	0.0139595
AAEL020958	0	0	0	0	0	0	0	0	0	0.993091	1.09657	0.236189
AAEL010558	12.3524	11.6845	12.2895	22.2967	18.0293	15.5583	8.73984	12.9888	10.2776	25.1166	21.0192	22.7309
AAEL010567	53.6068	46.9117	52.4414	80.4058	48.2417	76.6467	80.2971	67.4598	55.4518	45.6593	63.8433	52.7221
AAEL010570	12.4206	13.3692	15.4955	27.9238	15.2425	19.7224	18.7459	20.2158	11.0584	14.1986	20.6371	13.2857
AAEL010563	2.98164	3.76954	3.72153	3.03795	3.10855	4.74707	3.67036	3.94592	4.81365	5.67956	3.86492	4.2055
AAEL010569	5.45167	7.67849	6.68757	6.31987	5.73043	6.82781	7.6248	7.24137	6.38755	7.9042	8.23771	7.16221
AAEL026067	0.247353	0.512856	0.255204	0	0.213599	0.155253	0	0.358585	0.13644	0.393099	0.0620085	0.0934917
AAEL020768	0	0	0	0.0933336	0.141807	0.10798	0.226038	0.0485841	0.194103	0.692384	0.576339	0.399012
AAEL022011	0	0	0	0	0	0	0	0	0	0	0	0
AAEL021286	0	0	0	0	0	0	0.0366256	0	0	0	0	0.0603428
AAEL010571	2.97711	2.62047	3.47728	3.18459	2.81338	2.6795	2.83502	2.23355	3.1604	2.39752	3.04163	2.5902
AAEL022205	0	0	0	0	0	0.145669	0	0	0	0.237107	0	0.328952
AAEL010568	0.452644	0.337274	0.338582	0.689386	0.610742	2.40305	0.324505	0.339814	0.234072	1.06618	1.13472	0.908888
AAEL024184	16.7183	14.4813	24.2856	45.0251	16.8449	29.8797	21.5952	16.1593	15.9422	29.4771	23.7549	17.6124
AAEL018781	0	0.790076	0	1.51604	0	0	0	0	0	0	0	0
AAEL010559	6.47916	7.51134	7.18795	9.04287	6.24173	7.01102	7.65572	7.28624	7.91636	8.35132	6.42713	7.7944
AAEL021111	0	0	0	0	0.0551535	0.106901	0	0	0	0.0580013	0.064045	0.0482811
AAEL010561	15.3076	13.1647	17.3214	17.8393	15.8691	19.3122	18.8525	17.3844	14.4537	18.9531	16.7347	15.9653
AAEL010557	0.583665	1.36143	0.481751	0.072566	0	0.0610568	0.133899	0.423065	0	0.198765	0.292635	0.110303
AAEL008031	8.70743	8.32983	10.0452	14.1279	9.05787	11.0572	10.1499	8.75885	7.49194	8.31959	11.2261	8.33583
AAEL025234	0.415444	0.646029	0.771533	0.464863	0.44844	0.347675	1.00073	1.3766	1.6614	0.518754	0.416588	0.824379
AAEL020762	0	0	0	0	0.0350869	0.272028	0	0.235612	0.0448245	0.110696	0.48892	0.399293
AAEL022517	0	0	0	0	0	0.0572083	0	0	0	0	0	0
AAEL027909	0	0.0522948	0.0416361	0	0.0435604	0	0.13887	0.125363	0.0556498	0	0.050583	0.114398
AAEL026005	0.172572	0.107342	0.0569757	0.171645	0	0.20219	0.063344	0	0.0380762	0.125374	0.138438	0.0521814
AAEL008029	0.0574889	0.059598	0	0.22872	0.0496438	1.01033	0.0527544	0.0476233	0	0.156621	0.461176	0.260747
AAEL008025	140.465	152.517	128.419	120.482	139.955	87.1679	107.64	113.918	104.174	105.261	103.812	91.8869
AAEL026492	0	0	0	0	0.185173	0.179456	0	0	0	0.389469	0	0.1621
AAEL028817	0	0	0	0	0	0	0	0	0	0	0	0
AAEL008027	1.08892	1.03141	0.724199	1.99471	0.581782	3.17312	1.75406	0.77875	0.449403	1.32324	2.12884	0.929748
AAEL008032	7.94502	4.9209	6.78469	17.7046	9.36021	13.407	16.0555	11.6407	10.2337	5.78256	9.47608	8.24857
AAEL008028	9.73447	8.52148	7.37559	8.66874	6.62261	7.13254	7.83356	10.2653	7.4277	12.6912	13.5166	11.4074
AAEL006825	41.5044	39.4793	42.4476	69.8332	36.5153	49.6947	54.7347	47.9483	36.9092	28.2967	48.2469	38.6277
AAEL023885	0	0	0	0.0861651	0	0	0	0	0	0	0.173738	0
AAEL025084	0.153044	0	0	1.52221	0.132159	0	0	0	0	0	0.0767324	0.0578456
AAEL021102	0.135244	0.420616	0.223257	0	0	0.113182	0	0.112035	0	0	0	0.102235
AAEL006823	1.73762	2.0226	1.56003	1.06123	1.02666	1.63276	2.20995	4.04052	2.11872	1.32882	1.1616	1.35962
AAEL006819	6.49883	7.4224	7.59152	3.34151	5.75466	4.70125	4.49798	7.34539	7.65554	8.15241	5.85399	6.24495
AAEL006832	1.13503	0.790573	0.629439	0.599742	0.872935	1.02408	0.553324	0.734568	0.743467	0.918007	0.818044	0.656911
AAEL006820	115.243	125.057	79.073	230.129	149.274	146.92	114.658	88.7956	120.549	78.2685	135.362	116.44
AAEL006826	0.0772909	0.373924	0.0850602	0.128126	0.133487	0.431219	0.189135	0.192082	0.142112	0.772087	0.775036	0.389513
AAEL006829	167.46	293.108	202.706	233.424	222.789	180.984	239.577	297.503	274.25	350.175	183.982	199.917
AAEL006818	1.58417	1.88864	0.588403	5.67238	2.05199	1.19318	0.436113	1.44355	0.961209	2.37373	2.77993	3.5926
AAEL025627	0	0.152652	0	0	0.127156	0	0.540491	1.09782	1.7869	0.802326	1.03358	1.0018
AAEL025894	0.729266	1.26004	1.30418	1.3298	1.46941	0.305152	0.780742	0.805491	0.402261	0.551887	0.365636	0.918797
AAEL008468	7.79197	7.55159	7.01799	13.834	9.07382	8.36884	5.10067	7.71633	5.76804	6.98388	8.14427	6.94548
AAEL025154	0.579616	0.660968	0.478409	0.05765	0.050052	0.242533	0	0	0	0.157909	0	0.0876304
AAEL008467	0.161133	0.400907	0.212796	0.288481	0.25046	0.161818	0.591452	0.373748	0.462179	0.0292658	0.323153	0.219251
AAEL026107	0.0558382	0.0578868	0	0.222152	0.578621	0.887862	0.461157	0.277536	0.184801	0.050708	0.111984	0.0422101
AAEL008462	7.96636	6.03325	7.59906	10.5687	6.29225	11.6071	8.26238	7.50815	6.11771	7.47271	9.94948	8.17665
AAEL008459	6.7693	6.18856	6.01167	7.99712	4.7973	8.41393	7.18159	6.42394	5.93963	9.13027	9.93845	7.70813
AAEL008465	3.77044	3.24502	3.97819	4.45776	3.02555	5.14983	4.60236	4.11052	3.39434	6.12126	6.24192	5.17609
AAEL008461	51.8104	48.2776	48.5825	52.4704	49.3568	52.0218	48.3131	53.774	49.1776	57.6408	54.0553	53.6072
AAEL008458	23.5489	28.4191	32.1957	28.347	48.2834	30.5213	33.5779	39.7157	41.8329	34.2165	28.0942	35.7855
AAEL022106	0	0.0919271	0	0.352789	0.153146	0.222627	0.73234	1.68951	1.36954	0	0	0
AAEL024043	0.0797689	0	0	0	0	0	0	0	0	0.0724401	0.239965	0
AAEL021454	0	0	0	0	0	0	0	0	0	0	0	0
AAEL008466	3.36911	2.60935	3.1379	4.13334	2.37729	3.81788	2.98338	2.4	2.12595	3.94054	4.35115	4.04322
AAEL025003	0	0	0	0	0	0.0181736	0.0597829	0.0179894	0	0.0394418	0.0871032	0.114912
AAEL021766	0	0	0	0	0	0	0	0	0	0	0	0.0402951
AAEL020142	0	0	0	0	0	0	0	0	0	0	0	0
AAEL028010	0	0	0	0	0	0	0	0	0	0	0	0
AAEL008463	1.70899	1.53402	1.97825	1.28522	1.90771	2.30229	1.47262	1.74374	1.70141	2.11977	1.6301	1.38641
AAEL010856	9.7423	13.3601	10.3833	16.7692	8.51494	11.7547	15.3195	12.7913	14.3476	9.06196	15.8629	13.031
AAEL010861	13.9495	17.0059	16.307	10.8376	16.1818	10.4715	12.526	17.3583	18.163	19.029	12.6071	17.1072
AAEL010863	0.651446	0.602987	1.133	1.41159	1.00455	1.86918	2.60468	2.98736	1.82235	1.22544	1.53978	1.33665
AAEL010860	10.6211	10.0648	10.9026	17.4381	9.68844	14.447	14.1803	12.0204	11.6346	12.3487	11.5354	10.5393
AAEL028039	0.0281983	0	0.0465492	0	0.0487006	0	0.025876	0	0.0311082	0.179253	0.113104	0.149213
AAEL010851	3.64244	2.09429	3.43592	6.0584	2.44494	6.27584	5.87038	3.49913	2.98842	3.05762	4.86483	4.01448
AAEL010850	59.5377	91.5017	52.447	64.3453	74.9765	48.2203	44.2269	114.115	55.9207	229.183	67.6842	44.626
AAEL026133	0	0	0	0	0	0	0	0	0	0	0	0
AAEL018786	0	0	0	0	0	0	0.544758	0.983547	0.65491	0	1.78585	0.89752
AAEL010864	7.61163	7.58621	7.1073	7.57072	6.82671	6.98484	9.73553	9.10512	11.1205	10.7821	11.0805	9.48616
AAEL027158	0	0	0	0	0	0	0	0	0	0	0	0
AAEL010854	16.839	11.4707	14.4544	23.9773	14.4776	23.9769	18.9075	17.3299	14.7593	21.2234	23.456	17.5633
AAEL024441	3.58597	4.05964	3.69524	6.96929	3.51457	5.21955	5.4003	4.47411	3.89535	5.5041	4.62165	4.17425
AAEL010855	0.457365	0.69298	0.72597	0.454907	0.425332	2.70874	0.677974	0.524599	0.659813	0.862638	0.493902	0.5585
AAEL009324+AAEL024343	35.2875	31.2961	36.6709	44.0409	33.3543	45.0522	40.5111	38.9053	36.9568	42.8739	39.5527	38.2385
AAEL009328	0.0618384	0.0641071	0	0.246024	0.213599	0.362257	0.283728	0.563491	0.409319	0.0561569	0.310043	0
AAEL009325	0.0294499	0.152652	0.0972307	2.28475	4.29786	1.23229	0.540491	0.707486	0.552313	0.32093	0.236248	0.289409
AAEL025647	10.5351	11.469	7.96919	11.4788	12.2891	8.31153	6.94488	14.7466	9.73606	11.5308	7.08473	5.68303
AAEL021233	3.86168	5.67142	4.71468	17.2041	22.5787	15.2161	11.6645	19.6604	16.0644	35.9456	16.6186	18.7314
AAEL022652	0	0	0	0	0	0	0.0611726	0	0.0735419	0	0	0
AAEL009330	0	0	0	0	0.042908	0	0	0	0	0	0.199301	0.112684
AAEL009323	47.5964	70.89	63.507	47.3406	56.9208	40.0615	58.2564	65.0995	62.972	50.189	53.9079	58.3442
AAEL023088	0	0	0	0.45055	0.195585	2.40091	0.0692798	0.125083	0.0832884	0.137122	0.227116	0.228285
AAEL009326	7.03732	6.68566	8.21826	6.28438	4.83525	11.5234	9.00687	9.41228	6.57377	8.86397	8.9137	7.2385
AAEL026677	0	0	0	0.135492	0	0	0	0	0	0	0.273197	0
AAEL009327	1.77839	0.809075	0.623049	1.69248	3.7564	2.90162	3.24037	3.19017	2.62529	1.80089	3.14319	2.1084
AAEL027714	0	0.0271428	0	0.104166	0.0904374	0.131468	0.216234	0.54223	0.635451	0.0237768	0	0.0395842
AAEL019876	2.89068	2.70293	3.3216	3.2134	7.19496	2.89348	3.06871	3.33368	4.12692	1.4927	0.852539	1.02831
AAEL014684	0.035425	0	0	0	0.0305908	0.0889388	0	0.0880374	0.0781614	0.0643406	0.177612	0
AAEL014678	0	0	0	0	0	0	0	0	0	0	0	0
AAEL025850	0	0	0	0	0	0	0	0	0	0	0	0.0246287
AAEL019877	5.9033	9.56602	9.22468	11.8857	12.8185	10.696	14.0951	14.3621	14.3212	11.3985	9.31035	9.03335
AAEL024766+AAEL019072	0.528058	1.09486	0.174341	0.420176	0.364798	0.176767	0.290742	0	0.349531	0.287725	0.105902	0.319342
AAEL020151	3.83709	3.13182	3.20255	6.97786	2.0771	7.32097	5.032	2.85838	2.38504	3.19851	4.13478	2.35944
AAEL009469	0.112831	0.604346	0.512212	0	0.0324779	0.0157375	0.0172564	0	0.0414915	0.0170774	0.0377137	0.0284309
AAEL009464+AAEL009458	3.23862	3.63529	3.72393	2.88798	3.91533	3.38322	3.75074	4.16303	3.84387	4.07693	2.91158	3.61318
AAEL009471	0	0.0887187	0	0	0	0.214857	0	0.141786	0	0	0.0858145	0
AAEL025913	0	0	0.0333208	0.0401528	0	0	0	0.100326	0	0.0733216	0.0809617	0.0610339
AAEL009463	0.0485341	0.0503147	0.0801191	0	0	0.0406169	0	0	0	0	0.0486676	0
AAEL023991	19.8702	20.7168	22.3305	3.8549	2.74277	3.87638	6.22829	7.84645	4.65111	2.36932	2.16121	2.48676
AAEL009473	0.0589511	0.183342	0.308165	0.0390895	0.0509065	0.230229	0.126224	0.0488347	0.0433564	0.374745	0.157636	0.311943
AAEL009466	1.60087	1.12515	1.0078	1.56527	1.07195	1.42488	1.0831	1.9836	1.0776	2.18068	1.7005	0.851208
AAEL025964	1.09375	0.425205	1.24131	11.2187	13.6362	2.40275	3.07376	2.88805	3.77069	0.434553	0.479833	0.413403
AAEL025906	20.195	30.1786	25.4651	18.5603	20.3755	19.087	22.1849	26.6914	24.3834	31.068	22.0801	18.9964
AAEL009467	6.20909	6.13672	9.42667	10.7515	8.55663	8.21166	9.47656	9.22111	8.6599	7.65451	9.678	10.2872
AAEL009465	4.49789	4.56042	3.95729	5.45695	7.38405	6.61832	5.89638	5.40477	5.12563	6.32895	3.96507	5.15622
AAEL020079	0	0	0	0	0.547197	0.132575	0.290742	0.131232	1.22336	0.431588	0.317707	0
AAEL021953	4.385	3.6106	3.80117	4.89357	2.77202	4.81977	4.26454	3.7194	4.44403	3.89639	4.28136	4.0047
AAEL027821	24.1775	25.1371	24.5688	26.6265	21.7103	20.8786	25.2892	25.8483	20.4102	27.827	22.5926	19.9454
AAEL026227	5.73311	5.26269	6.24339	8.05104	5.57232	8.17966	6.26911	5.18862	5.11273	5.92884	6.1161	6.1285
AAEL014009	0.0570816	0.0591757	0	0	0	0.119425	0.366664	0.283716	0.440805	0	0	0
AAEL014010	0	0.0584656	0.0232746	0.16828	0.0730508	0.0707953	0.0776281	0.0700777	0.155541	0	0.0565518	0.0213161
AAEL026323	1.73971	0.690498	0.631815	1.33485	0.317631	2.42099	1.48697	0.634113	0.64706	0.406254	1.25604	0.631254
AAEL027595	0.762116	0.158015	0.0629043	0.530614	0.0658116	0.318898	0.0699352	0.189399	0.0840763	0.0692096	0.764213	0
AAEL024866	0.121632	0.210157	0.234252	0.040326	0.0700224	0.101791	0.260434	0.335863	0.492006	0.0368189	0	0.0306486
AAEL002047	2002.89	2461.05	1724.67	1489.4	2171.54	1289.25	1320.28	1770.24	1938.96	1685.81	1380.29	1616.2
AAEL002084	17.2416	16.6921	18.7298	20.8553	19.5955	19.1068	22.0737	20.7331	18.9594	16.5414	15.1418	18.4361
AAEL002048	9.71132	9.02613	10.7471	15.7524	12.5196	15.8916	11.8941	10.7046	8.69248	9.23053	10.9232	9.42584
AAEL002078	15.6426	18.9257	17.8506	13.5242	16.7459	15.2463	18.9074	17.9783	18.2178	19.6055	17.6606	20.6719
AAEL026571	19.1358	16.6945	17.1292	24.2603	18.7743	20.8824	14.7981	16.224	18.1867	17.9487	16.9588	19.2023
AAEL002072	0.150291	0.116853	0.124048	0.0373707	0	0	0	0	0	0	0	0.0284025
AAEL002077	80.6798	78.0528	87.2634	88.9172	81.9341	79.8553	87.3588	78.0743	86.4176	90.6557	81.1561	80.6633
AAEL013959	12.9828	10.575	10.3831	20.6629	12.2034	12.5521	13.3843	10.2121	9.09617	6.89276	10.805	7.98544
AAEL027963	0	0	0	0	0	0	0	0	0	0	0	0
AAEL009018	89.8709	125.12	89.0634	172.935	180.774	300.344	679.396	661.343	744.624	304.936	167.922	150.858
AAEL027109	0.113246	0.117401	0.373889	0.225275	0.880131	0.189546	0.311759	0.187624	0.49973	0.205683	0.681347	0.513641
AAEL025438	11.8903	10.4112	12.0789	18.9768	10.868	15.6762	14.369	13.9413	13.1173	16.8945	15.9768	10.9657
AAEL018948	0.783286	0	0	0	0	0	0	0	0	0	0	0
AAEL021928	0	0	0	0	0	0	0	0	0	0	0	0
AAEL026486	0.757149	0.243861	0.260899	0.85544	0.222174	2.42382	1.20746	0.523695	0.17841	0.320428	0.877172	0.255615
AAEL020950	28.4941	18.8432	22.7557	38.5666	18.8894	27.4516	31.9336	25.9632	23.3159	13.9876	23.1028	18.241
AAEL012809	4.93108	7.04509	7.49028	3.62691	3.68564	3.91862	3.1941	4.2565	3.61139	9.33237	9.05825	6.7347
AAEL020095	6.98779	7.40491	7.68753	13.2642	7.8336	9.61944	10.9836	11.0554	9.41961	10.2624	10.2238	9.01145
AAEL025503	0.156031	0.0898642	0.143096	0.18968	0.134739	0.0725436	0.206817	0.17234	0.0956293	0.0944638	0.278152	0.104844
AAEL024977	72.9859	91.7844	28.3317	25.4452	36.5409	16.8517	24.1992	40.8416	41.9783	29.7724	97.4027	46.7221
AAEL012298	34.8194	36.2584	40.2483	51.3416	28.4535	46.3929	52.4907	53.6015	37.2955	44.6835	41.7108	37.2148
AAEL012297	29.1961	39.3069	25.3514	42.2859	39.5973	29.4073	43.7504	44.3466	45.6573	35.496	29.5809	32.8596
AAEL001236	19.5106	24.1555	21.4571	22.3524	24.938	20.5719	23.1451	24.0557	24.6157	25.4015	22.8295	23.364
AAEL021704	0	0	0	0.40355	0.0737608	0.142967	0	0.0176897	0	0.058177	0	0.0645698
AAEL028056	0.391469	0.0345389	0.0756227	0.2651	0.0359626	0.376404	0.603812	0.193194	0.128641	0.0907667	0.359138	0.0755555
AAEL014333	5.47645	5.56458	4.90937	6.88994	6.92143	6.52561	7.38839	7.39084	10.0427	10.6712	5.30968	5.64774
AAEL027069	2.2095	1.89628	1.98813	1.56716	1.64212	1.60657	1.96106	2.1754	2.1578	5.21361	2.8512	2.75179
AAEL014331	23.6108	26.0478	26.5573	38.5957	25.2952	30.0264	30.7809	30.0707	28.4385	37.0545	37.9192	35.6329
AAEL025658	3.72885	2.81138	2.72433	4.36539	4.34469	4.6734	7.10547	6.22224	6.51491	4.30978	5.11667	4.82832
AAEL021548	2.55216	2.40611	3.15613	4.16588	2.11174	3.49028	3.68841	2.66668	2.688	2.81837	2.92478	2.39983
AAEL025656	13.4524	18.1476	17.5805	16.7251	19.3238	15.1189	15.9846	16.8944	15.6017	19.9692	14.5271	16.6226
AAEL014505	97.952	171.999	108.717	103.576	113.581	86.2171	112.243	170.686	123.341	166.561	122.591	120.931
AAEL014501	27.5928	35.4201	31.1994	29.4233	37.0483	27.7245	32.9403	40.9145	38.7421	43.9099	32.6994	38.6436
AAEL017994	2.10087	1.17125	1.81881	2.09886	1.31427	2.3364	1.72221	1.23758	1.19489	1.67891	1.35762	1.24932
AAEL023041	0.186744	0	0	0.18574	0	1.40653	0.77114	0.309394	0.721052	5.25718	3.46426	2.89391
AAEL026253	5.34392	5.01236	5.10338	9.26227	4.63249	6.49245	5.49708	5.28717	4.81798	5.77732	6.19311	5.16785
AAEL022053	0.301586	0.208434	0.248926	0	0	0.16826	0.0922496	0.249832	0.776319	0	0	0.22798
AAEL009650+AAEL009657	5.41179	7.61825	6.72377	6.99752	6.5426	7.3179	8.49465	9.88639	9.30104	7.03561	5.02682	6.89005
AAEL009649	19.2723	20.2103	21.562	23.2407	17.2436	21.1862	21.902	18.6874	22.06	26.6572	22.0063	23.3477
AAEL009646	43.9631	26.9841	35.5282	56.5505	37.8471	53.7906	40.0449	37.8405	32.2935	35.4198	41.4279	36.0734
AAEL009656	0.0290255	0.120362	0.0479147	0.0866086	0	0	0	0	0.0640416	0.131794	0.0873162	0.0438829
AAEL009645	107.898	91.726	82.2118	251.028	69.7735	88.1794	83.9957	79.6459	75.6606	106.183	120.91	77.7497
AAEL024053	10.3495	8.22572	9.45085	16.4866	11.8169	15.769	11.8036	11.3496	10.8013	15.6495	15.5176	12.8778
AAEL007388	13.4965	12.961	16.1534	17.5826	13.9716	16.6061	16.9216	17.6562	15.3851	18.7125	17.6443	17.2753
AAEL007268	0.432912	0.151541	0.069608	0.408217	0.10681	0.978661	0.438533	0.214241	0.198477	0.178699	0.411552	0.119001
AAEL024913	20.7071	21.1926	18.4014	25.3689	22.0906	23.0213	22.8506	24.0088	21.8643	31.0207	25.7656	25.1509
AAEL027877	0.153168	0.539878	0.252847	0.121876	0.23808	0.153819	0	0.0253767	0.0337949	0.66766	1.07513	0.810498
AAEL020162	1.19086	2.42337	0.970786	1.19908	1.51078	1.08272	1.9832	2.0826	2.27067	2.36316	1.66589	2.28942
AAEL013802	0.0925672	0.215917	0.152808	0.391296	0.199838	0.174301	0.276067	0.153364	0.255299	0.672501	0.324877	0.227418
AAEL013803	2.11888	0.945054	2.05394	5.85686	4.23391	5.34032	2.60004	2.12264	1.92982	3.60229	5.95412	3.87396
AAEL011818	3.78178	3.82718	3.59214	3.91072	3.75816	3.51653	3.93855	3.25712	1.92047	10.0849	6.01935	3.28987
AAEL025815	10.4609	13.2052	10.5955	10.0108	9.8598	7.98122	9.1149	11.1807	10.6303	12.6165	11.317	11.026
AAEL008095	1.49363	2.37259	1.57086	2.70763	2.91246	2.72173	1.70222	2.19523	1.96669	2.97533	2.07751	2.64061
AAEL008096	6.39847	6.73322	5.17508	10.1697	4.66459	6.05433	6.34361	7.40464	7.6263	8.70131	8.89868	10.1598
AAEL013627	12.1872	12.1995	11.2809	8.46555	7.88242	8.58876	17.9525	16.1042	16.7108	10.821	11.4538	9.00759
AAEL008084	21.0707	17.1244	21.2993	21.4749	17.5439	21.5521	18.0941	16.248	17.2186	21.9932	19.6418	18.3665
AAEL021868	3.27763	3.10241	4.76372	2.90566	4.67624	5.30704	5.68847	4.72202	7.78197	5.82358	4.8228	6.00567
AAEL026226	1.64148	1.4586	1.45164	0	0	0.588734	0	0.291384	0	0.425905	0.470285	0.35453
AAEL008080	8.80214	7.49559	8.51066	0.68788	3.42044	1.99942	3.28859	7.70829	6.03437	0.742248	0.378273	1.42583
AAEL008079	2.73462	14.0104	3.50018	0.0788384	0.136895	0.829179	3.0913	7.15716	4.45965	0.611846	0.397412	0.778944
AAEL013633	1.34037	0.550573	0.208741	2.61602	1.20114	6.11655	0.556973	0.31425	0.753293	3.92726	2.81491	2.12205
AAEL013623	0	0	0	0.0540921	0.0939259	0.136539	0.0998111	0	0.299983	0.148163	0.218136	0.287778
AAEL013628	0	0	0	0.10988	0	0.138678	0	0.137273	0.121874	0	0.110777	0.208777
AAEL008097	6.2256	9.97929	5.44081	1.92529	0.632475	0.744292	0.864134	2.12357	2.02001	3.51569	1.46888	2.13556
AAEL027744	0	0	0	0.233723	0	0	0	0	0	0	0.235632	0.177634
AAEL008088	0.548993	0.258698	0.370746	1.09209	1.20674	4.00965	0.595377	0.620157	0.495529	0.317262	0.250229	0.490459
AAEL008078	2.45096	1.72108	1.21218	3.21944	0.564116	4.575	1.53246	1.20031	1.02954	2.84578	3.24574	1.99757
AAEL020238	936.546	1249.21	797.483	829.414	1061.26	726.897	690.177	1033.69	917.139	1002.32	783.225	857.903
AAEL008090	0.636865	0.47434	0.535869	0.719542	0.891678	1.30398	1.04968	1.31125	0.954972	1.74629	1.66785	2.00985
AAEL008094	0	0	0	0	0.0543533	0	0	0	0	0.114319	0	0
AAEL022595	6.26629	10.1996	9.37751	5.65012	7.6869	6.07727	7.36244	9.84824	7.94665	8.45608	6.4597	7.96863
AAEL027889	0	0	0.0237254	0.02859	0.0248219	0.0240555	0.0263772	0	0	0	0	0.0651868
AAEL013692	0	0.0576584	0.168324	0.0184397	0.144085	1.41187	0.06805	0.0460735	0	0.151524	0.0185903	0.210218
AAEL025535	0	0	0	0	0.216447	0	0.115005	0	0.138259	0	0	0
AAEL008098	0	0	0	0	0.0157454	0.183111	0.0836599	0	0	0	0	0.0689172
AAEL004217	8.18734	6.8123	7.48763	20.3356	7.49138	11.7514	13.739	12.428	9.72185	10.9381	11.4357	9.31247
AAEL024176	0.382091	0.0792217	0.252299	0	0	0.383714	0	0	0	0.138794	0	0.115534
AAEL024095	0	0.226611	0	0.217417	0	0	0	0	0	0	0	1.15669
AAEL027598	5.94542	10.9183	8.69292	13.8544	20.1697	10.2355	0.545579	0.281437	0.562197	6.63328	1.19236	10.016
AAEL027138	0.316302	0.262325	0.496037	0.251681	0.245825	0.423528	0.522455	0.157213	0.662991	0.258517	0.348889	0.263014
AAEL007892	3.66658	5.82043	3.48031	5.85779	4.80871	4.73695	7.48628	8.14394	5.96631	4.91132	6.75588	5.59537
AAEL026440	8.76093	6.32916	6.5635	19.386	12.8902	10.5762	8.06744	9.55864	8.83995	6.59767	10.5604	7.63803
AAEL021715	0.0438713	0	0.0543164	0	0.0568268	0.091787	0.0402583	0.0908567	0.0483986	0.0199203	0.0659881	0.0497459
AAEL007904	9.14794	10.0946	10.5475	11.6549	9.28405	8.40546	10.4499	8.30074	9.44171	8.69287	6.66706	6.82614
AAEL021640	1.07082	0.493381	0.39282	0.710044	0.308231	0.298714	0.327545	0.394249	0	0.432195	0.47723	0.0899413
AAEL007915	31.6443	29.3905	26.9223	39.842	32.6772	46.5641	32.994	36.5238	29.5214	49.2972	41.989	35.1491
AAEL008542	39.6559	30.7536	39.2289	55.8646	33.2177	57.1305	43.7103	42.7551	32.7371	41.5067	45.7548	38.7908
AAEL026934	1.63825	0.382128	0.743705	4.56243	0.954913	8.15748	2.36774	1.39104	0.948835	2.00844	4.39436	1.67185
AAEL008530	16.0765	13.5854	12.8059	19.2021	11.0334	13.8653	15.633	14.4808	16.8836	13.0269	15.5341	14.1164
AAEL024656	0	0.337302	0	0	0.280965	0.0907632	0	0.0898433	0	0.196981	0.108753	0.16397
AAEL008551	5.3744	5.97808	6.77771	5.71259	5.91577	6.23501	6.34994	6.26735	7.53213	5.90702	5.45858	5.63198
AAEL008545	4.66158	4.59542	4.83904	2.92983	3.65501	3.63789	4.5926	5.35415	5.74209	4.85661	2.81038	4.43185
AAEL008539	5.41766	5.46862	5.7493	5.99627	4.99493	7.87467	5.47611	5.73647	5.57229	6.36259	5.71849	5.69661
AAEL008536	2.56487	2.24746	3.27634	2.03479	2.45217	2.65754	3.33432	3.71826	3.36851	2.71742	2.29636	3.78543
AAEL027672	3.90334	3.62794	4.055	3.72618	3.64189	4.99378	6.36093	4.96175	4.99909	5.62266	6.36601	5.91831
AAEL023261	4.39086	3.47514	4.03335	4.53162	3.87321	6.63799	4.87409	4.53692	4.1929	7.03163	7.0305	7.37007
AAEL014406	4.83081	6.01831	5.71092	5.62181	4.31585	5.2428	6.17039	6.37752	5.26789	6.32129	6.70078	5.47241
AAEL020786	0	0	0	0	0	0.0623473	0	0	0	0.135311	0	0
AAEL008540	3.34952	3.28398	3.70765	2.73753	3.67721	4.5415	4.956	3.95774	3.35144	4.29151	4.3221	3.92562
AAEL023095	5.3476	4.6909	5.43244	3.68229	4.61785	4.68182	5.30355	5.12847	5.92213	3.94106	2.45429	3.76258
AAEL027239	6.59989	5.8045	6.92098	5.19235	5.32553	6.9041	6.05635	5.42248	6.08736	7.71297	6.45531	6.3386
AAEL008533	2.45989	3.22517	3.25456	2.12285	3.03012	3.57231	3.8507	3.83577	3.91098	6.70166	5.76763	5.90671
AAEL019840	1.61133	1.2774	1.87761	0.911323	1.39144	2.08883	1.85554	1.64889	1.67305	2.4962	2.02763	2.43613
AAEL019839	2.19339	1.99824	2.90761	1.48745	2.9559	3.08713	2.04324	1.89957	2.82302	2.56528	1.66623	1.43196
AAEL008547	4.3382	4.02586	3.86947	3.34056	4.74317	2.9864	3.0499	3.70966	4.51571	3.3042	1.9295	2.51244
AAEL008524	0.77942	0.259719	0.528446	0.110747	0.168265	0.698868	0.638599	0.507308	0.214963	1.28923	1.08861	1.09421
AAEL021303	2.06047	1.77605	2.1593	2.25663	1.87925	2.96434	2.63434	2.80004	2.17094	3.82642	4.57336	3.32517
AAEL026574	1.32785	1.79718	1.73532	2.75148	3.37623	3.67327	3.3847	3.91103	3.78426	3.08162	2.14519	3.26224
AAEL008538	6.25293	8.69505	8.38679	4.66449	4.62084	5.58513	5.98624	7.6453	7.06402	5.92414	4.61216	5.38584
AAEL008535	3.25102	2.94457	5.08425	2.34857	3.36885	5.12636	4.96166	4.90431	3.81302	4.66157	3.43154	4.37187
AAEL027897	3.7583	3.94202	4.52536	4.22185	3.49361	4.51432	5.45719	5.09124	7.24355	3.89484	3.61346	2.75747
AAEL008521	27.3832	29.2043	29.904	31.827	22.8398	26.2886	27.3299	25.2483	26.7739	30.9553	27.2014	25.1307
AAEL019853	8.64779	11.3268	8.73037	10.1967	14.4134	9.27985	10.3675	13.9809	11.4893	19.9921	16.0145	14.4626
AAEL023888	0	0	0	0.0443193	0.256521	0	0	0	0	0	0	0.0336836
AAEL004524	7.58459	8.77637	6.83172	7.57513	8.47912	7.24282	12.2449	13.6088	11.2837	20.1202	14.422	11.348
AAEL027343	0	0	0.224875	0.47422	0	0	0	0	0	0.061854	0.409795	0.102976
AAEL022680	8.5109	7.777	8.87923	6.98801	3.17326	8.92311	8.19436	6.9715	6.59553	11.3081	11.5509	9.78727
AAEL013682	7.01163	6.89127	6.71431	8.81555	7.15568	7.46818	6.1278	7.54335	7.5008	9.23416	7.33529	7.64075
AAEL004528	8.87201	7.55718	12.7334	18.4917	18.0065	15.5116	18.2532	21.2995	20.0738	19.2442	18.1895	18.6249
AAEL013683	0.104924	0	0.0433016	0.05218	0.0453029	0.131712	0	0.0869181	0	0	0.0526063	0
AAEL013684	117.656	104.178	99.4754	153.223	155.178	113.189	141.088	188.119	142.013	190.638	177.009	155.636
AAEL027863	0.49519	0	0.181655	0.164176	0	0.138137	0	0	0	0	0.0551725	0
AAEL026960	7.74826	1.30116	1.46416	12.6835	0.968231	14.2711	4.34594	1.46948	1.36618	1.27658	5.83977	1.26505
AAEL024784	1.01299	0.107158	0.102381	0.143935	0.0892606	0.415222	0.113824	0.188381	0.13684	0.431799	0.145111	0.609478
AAEL024918	0	0	0.18961	0	0	0.192248	0	0	0	0.625847	0.575884	0.694618
AAEL008921	56.5368	73.291	79.6457	56.6861	74.4886	57.8448	68.9598	82.7809	80.2743	81.9315	68.2558	74.242
AAEL024405	0.089875	0.419276	0.296728	0	0.0776105	0	0	0	0	0.0816177	0.0450612	0.0339699
AAEL026264	0.185515	0.0961606	0.306245	0.092259	0	0	0.0851185	0	0	0.0842354	0.0930128	0.210356
AAEL026186	1.32046	1.10396	1.47664	2.4149	1.54488	4.59849	2.97066	2.68173	1.97363	4.71922	7.17575	3.31655
AAEL020542	2.00557	2.28706	2.84725	1.79531	1.62797	3.25611	3.42314	3.0902	3.36305	10.345	7.4008	7.33783
AAEL021200	1.0953	1.30108	0.922885	2.0313	0.807899	1.51817	1.52859	1.31375	1.13281	4.22735	3.13477	1.97507
AAEL023703	0.464807	0.24093	0.831235	0	0.334482	1.03729	0.35544	0.192521	0.170924	2.32156	3.72869	2.10819
AAEL020709	2.52593	4.30722	0.798877	4.01506	2.85395	3.53631	1.34308	1.87734	2.3699	3.9017	2.3435	4.90743
AAEL003883	4.55171	3.34032	3.78898	8.03128	2.70698	5.10873	3.20611	3.48118	3.73663	6.49553	5.26493	4.43856
AAEL015393	3.45606	4.27499	3.85749	3.3203	4.84971	4.7657	5.94644	5.62834	6.41228	6.91903	6.41918	6.53139
AAEL021959	0	0	0.0865226	1.45968	3.84716	2.54407	1.10622	0.824955	1.61902	6.42569	5.20318	6.77519
AAEL014357	0.0301949	0.023477	0.0747678	0.0750816	0.0456303	0.0442214	0.0277082	0.125066	0.0499664	0.226221	0.257363	0.330969
AAEL021471	4.92849	3.79798	4.57062	9.04914	5.76898	6.87683	6.90428	5.48762	4.67218	7.19003	8.61571	5.77968
AAEL020614	7.60898	7.6079	6.87536	11.5115	7.0548	10.0963	8.82899	9.18114	5.88698	11.2195	13.1215	8.12835
AAEL024879	0.0582008	0	0	0.115776	0	0.0974136	0	0	0.0642069	0	0.058361	0
AAEL025723	0.033292	0.138053	0.0549577	0.132452	0.143744	0.0835836	0.152751	0.110315	0.0734551	0.0604665	0.133534	0.0503332
AAEL025120	0.0329227	0	0	0.0327458	0.14215	0.0275522	0.090634	0.0818187	0	0.0298979	0.19808	0.0995498
AAEL019953	0.640547	1.6675	0.740181	0.821157	0.602304	0.952991	0.835974	1.14379	0.973604	1.51241	1.52727	1.01147
AAEL023125	0.661023	0.718703	0.572217	0.320717	0.194914	0.998447	1.39071	0.908193	0.569161	0.761345	1.16402	1.41376
AAEL024518	0	0.0636188	0	0.0610375	0	0	0	0	0	0	0	0.0927795
AAEL024543	0.159088	0	0	0	0	0	0	0	0	0.0722357	0.239288	0.06013
AAEL009782	19.5735	17.0301	23.0311	25.6199	20.9621	27.3009	25.9006	23.0705	17.3536	24.1222	20.3622	23.7281
AAEL026010	0.565516	0.132382	0.1054	1.43341	0.259925	3.00753	0.753305	0.204011	0.171063	0.173948	0.640243	0.137901
AAEL027244	0	0	0	0	0	0	0	0	0	0	0	0
AAEL009779	17.4988	26.8833	30.7138	20.7598	36.4116	31.2293	34.1467	49.5129	43.0282	51.2151	34.1425	48.9274
AAEL009777	5.25672	4.36688	5.21523	8.82953	4.76484	5.44803	6.35719	5.83981	5.56876	5.0899	7.12133	5.5264
AAEL027461	0.146675	0.532197	0.242128	0.510604	1.01328	0.184123	0.269191	0.364514	0.485434	1.39859	0.808933	1.21965
AAEL020789	0	0	0	0	0	0.0316015	0.0173258	0.0156406	0.0208291	0.102876	0.0946631	0.0999081
AAEL025609	0	0	0	0	0	0.0106227	0	0	0	0.0345814	0	0
AAEL023918	0	0	0	0	0	0	0	0	0	0	0	0
AAEL009776	8.05944	8.15282	9.61587	11.6263	7.51573	10.5499	11.4607	11.8817	10.7856	11.3949	10.5276	9.5738
AAEL009772	34.6599	44.5002	40.3677	44.9656	40.5378	43.6046	42.7426	49.6313	44.1309	50.5516	45.2414	46.8091
AAEL009773	3.45695	3.16706	4.24682	3.55832	4.1307	11.5385	4.09442	4.39547	4.12411	6.27869	3.74862	5.19608
AAEL025387	0	0	0	0.167194	0	0.281352	0.0771267	0	0	0.992245	0.337119	0.571818
AAEL009778	2.77645	3.17813	2.53037	2.81906	3.3466	3.63053	2.54779	1.29374	1.27623	2.67894	2.32007	3.6292
AAEL027903	32.5468	32.8579	37.8536	38.4361	39.7966	30.0889	23.8602	29.4497	18.5957	39.3681	38.885	35.8883
AAEL027748	0.372101	0.313424	0.364715	0.0925253	0.120496	0.0583879	0.320116	0.423838	0.333531	0.253436	0.279844	0.193383
AAEL020230	2.92097	2.07902	2.31019	4.21482	1.49836	4.62629	3.11248	3.18535	2.32783	5.09142	4.24051	2.31353
AAEL020075	37.5762	35.4723	43.9898	22.7458	22.2397	23.3732	21.8351	17.1961	19.551	17.0326	31.1801	23.2613
AAEL024849	20.5944	15.7905	17.8789	33.6494	26.5707	28.2284	28.8545	30.0902	25.6328	20.2706	22.1477	20.2547
AAEL025623	0	0.137631	0.0438316	0.105637	0.114644	0.155545	0.341115	0.19796	0.292921	0.168788	0.1065	0.220788
AAEL026329	0	0	0	0	0	0	0.398093	0.431248	0.861458	0	0.0870027	0
AAEL026468	1.95172	4.46817	3.1883	1.69858	3.08987	3.8792	3.28347	3.30095	3.54369	5.61262	3.09873	3.93433
AAEL013608	34.6103	39.1282	28.2362	59.3547	60.1207	39.4527	32.3283	33.2583	35.047	37.3857	31.7099	38.6664
AAEL023159	1.73323	0.974427	1.12796	2.86435	1.07072	4.0837	1.65778	1.08789	0.94869	1.93116	2.14576	1.23462
AAEL021770	0	0	0	0.180947	0	0	0	0	0	0	0	0.0275046
AAEL013611	6.25794	6.74703	10.6611	6.54797	8.86251	4.92289	10.1299	12.4831	9.58238	12.639	8.55932	11.4102
AAEL024258	1.81609	1.69445	1.34908	1.41727	0.518733	1.13403	1.73062	1.70117	1.35622	1.50969	2.22733	1.39397
AAEL010957	0.0623856	0.0646744	0.0514925	0	0.107745	0.0522089	0.114496	0.206719	0.137647	0.226616	0.125115	0.141479
AAEL010959	0.294961	0.428096	0.29215	0.11735	0.050942	0	0.324804	0.586425	0.45556	0	0.0591546	0.0445943
AAEL022083	0.0580809	0	0.0958788	0.115538	0	0	0.266488	0.288683	0.0640746	0.0527447	0.0582407	0.0439055
AAEL019943	0	0	0.0141229	0	0	0.0143194	0.157015	0.184266	0.132134	0.10877	0.0686308	0.0776072
AAEL017142	0.143503	0.297535	0.82912	0.0713658	0	0.120094	0.329211	0.178315	0.158312	1.56382	0.791437	0.271197
AAEL019942	0.0414986	0	0	0	0	0	0	0	0.045781	0.0376859	0	0.156851
AAEL021254	0.446411	0.53992	0.798337	6.80818	0.963732	1.36983	0	0.0616339	0.0820797	1.01349	0.596852	0.731159
AAEL010960	11.7904	11.38	11.0261	17.7061	13.8177	12.8564	15.7495	16.8158	17.5564	17.2211	15.5503	11.8106
AAEL003599	4.55688	8.4513	4.8309	4.74029	6.13721	4.23337	5.75449	9.2121	7.10254	6.3402	7.12661	6.63659
AAEL003606	37.7041	43.1322	24.1236	48.6496	28.0871	26.8933	36.7472	56.7086	52.5122	32.6617	41.4002	39.2806
AAEL003581	8.54139	7.35066	6.54779	18.9461	13.7817	12.279	8.03123	12.0576	12.5466	12.0494	13.7273	9.71165
AAEL003605	32.8069	25.4467	34.7171	51.6455	29.038	46.282	51.9914	40.853	43.6063	42.5627	45.7521	33.7114
AAEL003597	2.8877	1.94459	3.05574	4.22235	4.17738	3.47005	3.85026	4.5594	5.14613	3.85514	2.94515	3.13445
AAEL003582	1656.42	1860.56	1459.8	1490.95	2068.54	1328.92	1342.52	1602.28	1610.93	1544.42	1412.29	1500.57
AAEL021438	0.211223	1.97075	0.697366	0.630264	1.45919	0.176767	0.193828	0	0	0.191817	0	0
AAEL019997	1.85043	0.987789	0.763662	1.82675	0.948015	3.65186	1.34956	0.594849	0.502728	1.15372	1.61319	1.0491
AAEL025451	0	0	0	0	0.032135	0	0.0170742	0	0.0205267	0.0675884	0.111947	0.0140654
AAEL019996	2.47542	2.67782	1.86552	1.39163	6.31992	1.17091	0.0987634	1.51568	0.831136	26.8782	14.1379	21.5602
AAEL022638	33.0525	28.4978	67.1677	10.8498	48.5122	27.6608	11.6117	23.2237	47.4145	71.0275	18.2672	82.3783
AAEL003600	84.2725	85.256	163.966	67.2925	314.733	97.4655	32.2711	66.1948	196.061	270.039	89.7268	250.469
AAEL003601	42.2109	42.285	58.3213	45.2725	183.615	64.2482	9.52491	28.2795	64.8883	98.0663	38.8191	94.0408
AAEL007872	5.227	8.04259	12.1709	4.26858	27.6049	9.53147	1.4642	5.28717	11.2293	21.7352	6.56552	19.2573
AAEL021850	0	0	0	0	0	0	0	0	0	0	0.398252	0
AAEL025763	0.386519	0.0728544	0	0.733934	0.0910291	0.823372	0.709374	0.0873243	0.0775283	0	0.140939	0.106248
AAEL014729	10.9749	15.8184	15.0196	13.1343	13.0541	14.1917	17.1532	17.0979	18.6688	15.1427	12.2121	14.7727
AAEL014731	0.732423	0.284735	0	0.364243	0.0790594	0.153237	0.084013	1.21347	0.909006	2.49424	0.642634	0.138416
AAEL019586	9.69104	9.18993	9.15485	13.9105	8.95485	12.6036	15.123	15.9274	11.9537	11.6544	12.8454	11.5283
AAEL027927	8.22797	6.94128	6.90127	9.11146	7.01886	6.32823	6.05251	7.39549	7.97458	7.04851	5.34453	3.72685
AAEL024540	3.57018	3.27726	3.80816	5.718	2.20288	6.39438	5.32025	4.56518	3.09029	5.45349	6.08906	4.1751
AAEL019980	14.1517	9.9348	15.9173	13.5403	10.1119	14.6996	16.1906	15.9208	12.5128	12.3746	16.3495	14.2703
AAEL007754	0.067059	0	0	0	0	0	0	0.0555511	0	0	0	0
AAEL007758	8.40578	13.9761	6.60555	22.571	13.9608	9.327	12.9134	15.6841	10.8434	7.38961	11.0411	10.1505
AAEL007744	3.6917	5.45571	6.02935	2.57811	5.15493	3.35242	3.53182	3.05817	4.15932	6.77637	3.85938	5.70013
AAEL026026	0	0	0	0	0	0	0.0387076	0	0.0930687	0.268142	0.67676	0.255092
AAEL028245	0	0	0	0	0	0.141308	0	0.0174845	0	0.153339	0.0846583	0.0797758
AAEL007760	13.8178	20.1583	16.1013	14.3654	15.8736	15.6974	17.8436	20.148	20.8308	18.6805	15.1097	16.6842
AAEL025966	16.4645	13.231	15.5107	24.4336	12.6731	26.5403	19.716	16.5626	14.1789	16.6452	20.7204	15.2131
AAEL015571	5.77796	5.25713	6.16428	4.0962	4.32599	5.24696	7.81216	7.5106	6.10298	6.41933	6.07122	6.38902
AAEL015180	1.1557	0.332806	0.377587	4.22278	0.589092	4.90305	1.71598	0.644897	0.65519	1.03494	2.189	0.861502
AAEL007741	0	0	0	0	0	0	0	0	0.0619686	0	0.0563265	0.0849247
AAEL020753	166.986	160.339	137.953	303.831	302.238	212.051	229.253	255.624	170.073	216.686	204.912	174.012
AAEL025693	0.383389	0.397455	0.253157	0.343196	0.165536	0.320849	0.246271	0.539915	0.296067	0.452615	0.422889	0.695563
AAEL007757	0.839018	0.756347	0.722626	0.689377	1.26004	1.89276	0.702971	0.543941	0.764626	1.02695	0.62185	0.85485
AAEL007750	7.07264	9.11732	8.27428	9.90965	14.7642	7.82326	8.29613	9.06859	8.00604	13.1808	10.9157	9.80959
AAEL025134	32.7313	24.4701	35.0214	39.7244	34.6652	46.1374	37.9053	39.0561	33.3383	60.1713	49.2832	45.1173
AAEL007752	482.768	650.518	518.434	489.906	588.103	380.077	448.996	618.936	564.67	579.286	559.726	543.946
AAEL024878	0	0	0	0	0	0	0	0	0	0	0	0
AAEL024631	0.191391	0.198413	0.263287	0	0	0.0533901	0.175629	0.211396	0	0.521421	0.895616	0.530491
AAEL007762	31.0757	35.4224	35.4462	26.3296	39.5692	20.4078	24.8859	32.119	36.822	41.2203	35.7055	33.7142
AAEL026777	2.16426	2.08713	2.30565	1.77717	1.13004	1.95864	2.10149	1.48015	1.80458	2.65103	2.29639	2.70137
AAEL013890	49.7862	49.6371	53.1359	35.4212	49.1634	37.4286	42.3525	47.2118	58.8658	55.0008	37.323	48.5746
AAEL013888	16.3705	15.0902	17.9821	21.2726	15.1099	20.4754	22.4515	19.949	18.8332	24.4405	25.471	21.2278
AAEL013887	11.0706	12.792	12.4987	14.5118	10.8675	13.9056	10.7034	12.7984	10.407	18.0628	14.0764	11.5707
AAEL019465	0.746613	0.226538	0.225456	1.64821	0.267326	3.2003	0.601574	0.211191	0.301339	0.148833	0.365204	0.137656
AAEL028781	0	0	0	0	0	0	0	0	0	0	0	0
AAEL021054	6.58608	3.70954	5.77852	8.04651	3.64974	19.1066	12.4086	8.39859	9.85451	8.58295	19.7086	13.1915
AAEL014251	0.925914	1.83251	2.22324	0.837216	2.326	3.52215	2.3945	2.1616	1.20718	4.89219	3.0386	1.20897
AAEL014248	12.5957	13.7778	15.5685	15.6365	16.1381	13.8302	15.9471	13.5461	14.592	14.3196	11.38	11.5261
AAEL019975	1.64282	0.495837	0.978357	2.64748	0.538723	5.22089	1.79377	0.75797	0.527647	0.717616	2.37718	0.723112
AAEL019976	6.70906	6.27835	7.50733	8.35244	9.15687	8.91183	9.56535	10.127	7.25238	7.54426	8.33038	7.89674
AAEL014250	11.1772	14.9206	13.9858	12.9447	17.5851	10.7207	13.2073	13.1065	13.682	16.4074	14.9952	13.5806
AAEL012466	10.9781	10.2305	11.7354	17.8667	9.70247	15.5886	13.6017	15.3239	11.0617	20.1369	18.2412	15.0696
AAEL022525	0.202865	0.420616	0.167443	0	0.175182	0	0	0	0	0	0.406847	0.46006
AAEL024925	2.28133	2.47503	3.02154	3.0606	2.13036	2.97478	4.62506	3.55992	4.09704	4.288	2.23441	2.52665
AAEL026642	0	0	0	0	0	0	0	0	0	0	0	0
AAEL026857	0	0	0	0	0	0	0	0	0	0	0	0
AAEL027300	0.0826021	0.0856326	0.0852237	0.0821582	0.196158	0.120973	0.227398	0.119747	0.182252	0.0562597	0.0828294	0.0936628
AAEL025784	0.237127	0.307283	0.236497	0.270247	0.02133	0.206714	0.167732	0.192341	0.081749	0.807526	0.421067	0.168049
AAEL020748	0.733156	0.545679	0.698238	0.299165	0.27597	0.566363	0.552022	0.856506	0.622164	2.11689	1.41379	0.866855
AAEL023028	19.5689	30.4303	26.1909	23.5187	27.5774	22.0631	23.3819	29.4946	30.5835	29.2482	24.2559	27.3771
AAEL028155	17.3212	18.8928	18.6332	12.5741	12.5473	11.9538	14.3128	17.2049	20.286	12.0769	9.2195	14.9554
AAEL024629	1.87704	1.50365	2.5352	2.97015	2.94708	2.85609	0.469761	1.48425	1.69425	4.49391	2.99442	4.96623
AAEL005602	0.181107	0.375502	0.328864	0.180133	0.40662	0.151564	0.166192	0.210038	0.159837	0.131574	0.036321	0.136905
AAEL022869	0	0	0	0	0	0	0.148499	0.067028	0	0	0.324544	0.0611653
AAEL024284	0	0	0	0	0	0.0451645	0	0	0	0	0	0.122389
AAEL020908	0	0.0947579	0.150889	0	0	0.305977	0.503261	0.60575	2.11758	1.49412	3.39127	2.62565
AAEL005606	0.11817	0.214384	0.146304	0.0293837	0.102044	0.29668	1.11149	0.587346	0.684413	0.214626	0.355485	0.245654
AAEL020550	0.217496	0.112737	0.107711	0.194694	0.112689	0.491445	0	0.0180172	0	0.197513	0.218094	0.0657651
AAEL005615	0.0822907	0.0568732	0.135844	0.0545657	0.0473741	0	0.0503424	0.090892	0.0605218	0	0	0.0622065
AAEL022807	0	0	0	0	0	0	0	0.0444092	0.0591411	0.0486836	0	0
AAEL011019	26.9096	19.1413	24.0618	34.7018	20.0058	30.5994	26.8047	24.9817	20.787	29.8325	29.8163	24.2386
AAEL023433	0.210278	0.0871971	0.138849	0.0418296	0	0.105586	0.0771842	0	0	0.802026	0.379542	0.286122
AAEL022186	0.167349	0.173489	0	0	0.289024	0.14005	0	0.138631	0.276928	0.0759868	0.167809	0
AAEL021342	102.258	109.593	100.34	97.2794	69.9371	79.57	65.8413	65.5491	58.8068	153.706	133.798	118.35
AAEL011013	0.0704253	0	0.0116257	0.0280187	0.012163	0.117874	0.0775505	0.0233359	0.0310771	0.012791	0.0423715	0.149064
AAEL023646	5.52068	4.09506	4.63528	5.11232	3.73987	4.4608	4.27992	4.23818	4.7253	6.11556	5.58359	4.28121
AAEL011021	14.2502	14.7208	13.5907	10.5676	12.5665	11.8414	14.4166	14.5578	14.9986	18.8856	14.5924	15.0735
AAEL017566	3.14	4.2976	3.24694	4.42151	2.74198	4.73888	3.65842	3.098	3.30835	3.84474	3.39629	2.93371
AAEL011017	17.0639	19.147	21.2807	21.9743	17.2197	20.474	20.7371	19.1386	18.2191	20.7613	20.26	18.1286
AAEL011012	27.6274	20.1438	36.8556	40.9852	30.3718	45.1152	45.8771	40.6718	32.1879	28.1072	33.0192	34.3863
AAEL018208	11.9064	14.078	16.2732	19.5715	10.1321	12.0729	16.3093	19.6626	13.6868	14.9174	17.0697	14.7003
AAEL025866	0	0.0569841	0	0.054672	0	0	0	0.318742	0	0	0	0
AAEL023307	0.0821708	0.482718	0.38433	0.272431	0.141915	0.779356	0.301615	0.181519	0.362602	0.746213	0.357053	0.0828212
AAEL011022	42.3301	69.2107	42.3795	28.155	35.8015	26.7874	31.6107	53.6451	34.3992	109.707	64.4122	45.0025
AAEL028103	1.43035	1.69466	1.85522	0.948441	0.941074	1.02602	1.31255	2.20051	2.0288	3.71124	1.29769	1.39018
AAEL011014	10.3586	10.613	12.8498	14.2794	10.9851	15.9689	15.0086	12.2442	10.8929	25.8001	10.5085	10.3032
AAEL011023	4.07393	4.02378	4.29942	6.23933	3.25546	7.31064	4.59398	4.50815	4.2931	5.75192	4.92859	3.75378
AAEL008021	3.92324	3.55878	2.63104	3.11916	0.39005	8.39176	1.50401	0.823186	0.669147	10.9579	11.6598	7.28747
AAEL008017	4.46355	5.63111	6.14028	6.69457	8.647	3.91331	5.91638	6.31913	5.8621	5.4475	4.54688	5.17728
AAEL008018	0.327714	0.185311	0.491803	0.118528	0.205813	0.249323	0.218709	0.0246796	0.755931	1.00104	0.507861	0.900839
AAEL023260	0.390738	0.0675123	0	0.129546	0	0.217999	0	0.107895	0.431061	0.650538	0.391814	0.689204
AAEL025214	0.0373983	0.116311	0.0308682	0.0371973	0	0.0625953	0	0	0	0.0339623	0.0375012	0.141353
AAEL008022	0.131699	0.0303402	0.0362344	0.0436638	0.0505455	0.244924	0.147709	0.0484883	0.0645734	0.0132888	0.0733676	0.12168
AAEL008024	42.0807	30.7256	47.2877	56.8166	37.2679	60.8037	40.0649	31.663	31.355	40.0428	39.9956	41.3851
AAEL008014	9.05596	11.1635	10.3496	15.6762	10.5021	10.9794	18.5114	25.8719	24.4319	37.5349	23.5172	18.1236
AAEL027654	46.849	69.3008	58.1738	37.8021	29.4983	44.401	42.7517	52.9138	45.0055	114.83	53.2478	59.1638
AAEL008020	23.7344	20.8361	22.7482	23.5193	14.6849	27.4937	27.9948	18.9084	20.2482	19.1175	25.1521	23.3607
AAEL025105	0	0	0.042863	0	0.044844	0	0	0	0.114579	0.0471594	0.208294	0
AAEL008015	8.65899	5.99156	7.8261	16.0589	6.38507	13.159	10.5127	9.60098	8.17981	9.80596	11.4362	8.63683
AAEL022809	0.131003	0.0679043	0.108128	1.75903	0.565628	0.328898	0.601069	1.19374	0.289043	1.0707	0.788178	1.3369
AAEL029068	0.787625	0.350902	0.161181	0.556791	0.140526	0.599222	1.75613	0.50148	0.315965	0.130048	0.874646	0.329681
AAEL018930	0	0	0	0	0	0	0	0	0	0	0	0
AAEL019620	0.608795	0.803257	0.548175	0.0550476	0	0.138951	0.660232	0.687711	0.427395	0.402081	0.166492	0.46021
AAEL019621	8.24358	7.4156	8.31621	5.46619	1.11111	7.62888	8.20508	6.28694	5.05238	7.94171	9.11914	7.4186
AAEL021567	0	0.18759	0.0995704	0.179979	0	0.25239	0.276749	0.199865	0.266167	0.383429	0.0604832	0.0455959
AAEL025978	0.0991153	0	0	0	0	0	0	0	0	0	0.198776	0
AAEL012260	8.98127	9.19769	11.7348	8.64368	8.38366	9.98103	9.74313	8.49427	10.5499	10.8968	9.15183	10.3076
AAEL022539	5.93272	2.26008	2.4779	2.5594	0.0308622	7.29787	4.8866	2.33889	2.20793	2.07717	6.80915	3.43111
AAEL027345	0	0	0	0	0	0	0	0	0	0	0	0
AAEL012258	17.7688	14.6565	18.5134	18.2368	16.5004	18.6848	22.2841	18.7301	16.8751	14.9904	19.9351	19.0774
AAEL008909	11.1358	8.84426	9.54681	19.6633	9.50989	13.2151	15.6009	15.4596	12.3075	8.19442	15.7934	12.5416
AAEL028885	0	0	0	0	0	0	0	0	0	0	0	0
AAEL028681	0	0.403211	0	0.773703	0.335866	0.325496	0	0	0	0	0	0
AAEL024638	1.1015	1.59867	1.03039	1.60684	2.85355	1.65927	2.29111	0.973302	2.02527	0.600177	0.441811	0.555107
AAEL009729	1.93286	4.36377	2.23351	1.73023	2.93019	0.593106	1.85251	2.47291	3.08002	1.42373	0.947554	1.41241
AAEL024067	0	0	0	0.0572967	0.0497452	0	0	0.143162	0.190653	0	0	0
AAEL027517	0	0	0	0	0	0	0	0.0522578	0	0	0	0
AAEL022888	0	0	0	0	0	0	0	0	0	0	0	0.125021
AAEL005431	18.8426	15.9081	19.0888	14.6974	18.6119	9.47596	14.8035	13.3637	29.2273	25.8061	11.8364	22.6711
AAEL023365	9.2383	9.68859	10.6989	7.47913	8.90525	9.13971	10.8104	11.8354	12.7198	12.5518	8.40198	9.87984
AAEL021556	4.26776	3.17614	3.65787	3.89343	1.85489	5.94159	5.06524	4.71306	3.34561	5.26935	6.13301	4.15981
AAEL017005	0.688964	0.935314	0.758218	1.69684	0.835757	1.38653	2.63427	4.95993	3.20312	0.595871	0.690859	0.917621
AAEL017015	0.0773086	0.16029	0	0.961163	0.267035	0.0323488	0.354709	0.0640418	0.0426432	0.0351029	0.0775213	0.0292201
AAEL026161	10.9095	10.0158	9.61508	25.6559	38.2419	18.0277	26.9365	26.8823	26.3145	9.02562	12.0057	9.78444
AAEL005440	0.681331	0.148101	0.181408	2.16417	1.30956	2.30834	0.695809	0.263998	0.145479	0.259469	0.484855	0.1163
AAEL005437	39.4711	16.0189	32.31	33.1632	13.2984	55.4359	33.6598	13.4376	16.2986	12.8956	37.6707	25.2737
AAEL028740	0.152526	0.0395305	0	0.0379266	0.0658561	0	0.0699825	0	0.0841331	0.0692564	0.0382365	0
AAEL028938	0.897641	0.705952	0.332129	0.431015	0.160375	0.103616	0.511271	0.435903	0.341473	0.309202	0.403498	0.0701957
AAEL028682	1.10582	0.764257	0.304243	1.4665	0	0	0.338249	0	0	0	0	0
AAEL019332	0.274254	0.0775406	0.0411575	0.198385	0.107649	0.187786	0.0228789	0.0619609	0.0275051	0.045283	0.0250008	0
AAEL019333	0.743458	0.660629	0.26299	0.211275	0.366859	0	0.68223	0.263946	0.468674	0.482252	0.639003	0.160573
AAEL019334	0	0	0	0	0	0.103958	0.341974	0	0	0	0	0
AAEL005444	22.5664	26.4735	24.5163	44.1612	39.2736	23.4047	34.9025	31.0285	37.4065	20.0377	26.8834	40.9409
AAEL023379	7.32454	3.08097	6.82786	12.9411	2.99074	14.8935	10.5437	4.19691	4.28545	3.78269	7.1687	5.13002
AAEL023738	0	0	0	0.0711846	0.0618027	0.119789	0.197026	0.296437	0.0789549	0	0.0717662	0
AAEL022735	46.4419	42.1222	31.1222	34.917	35.4377	30.1951	39.1496	48.1322	60.4683	12.1027	36.3838	37.9943
AAEL005432	0.437444	0.430236	0.18516	0.925967	0.193717	0.872973	0.226441	0.380958	1.06416	0.407439	0.776068	1.18705
AAEL005429	0.261701	0.484468	0.339437	0.966809	1.21065	0.766539	0.497451	1.57948	0.721768	0.695996	1.42457	0.975015
AAEL021183	0	0	0	0	0	0	0	0	0	0	0	0
AAEL005438	1.01276	1.19402	1.37681	0.849303	1.3204	1.09683	1.27558	1.41472	0.963917	1.37055	1.33414	0.960726
AAEL008940	36.8569	28.8817	25.6143	42.936	36.8154	42.0843	25.2271	26.0127	28.2826	16.1902	46.3498	39.9727
AAEL026449	4.10575	2.96244	2.43997	2.64623	0.879276	1.31942	3.76762	2.93861	4.63815	1.73004	3.22777	1.96153
AAEL008942	12.7084	13.9204	26.0058	15.4066	17.7658	19.9062	22.0914	15.3742	16.5064	19.1621	15.821	18.3434
AAEL008938	14.6673	13.726	16.3598	16.0079	13.6243	18.2241	17.0486	16.3756	16.4142	15.9837	14.5752	14.9832
AAEL019533	9.71965	10.3692	11.3924	20.6908	13.1023	14.1697	14.2409	13.4936	11.6968	12.8423	14.0175	11.5391
AAEL008944	0.869085	1.38798	1.8418	1.72883	1.41984	1.67086	1.53036	1.55663	1.8398	2.4957	1.90783	1.43824
AAEL008943	0.646453	0.482522	1.10984	0.360068	0.446589	0.908881	0.806772	0.856827	0.798744	1.29153	0.803808	0.781883
AAEL008952	17.3786	16.0679	19.9036	30.6284	20.5503	24.4004	25.2528	21.2091	23.9136	21.2735	21.4751	20.001
AAEL024417	0.285697	0.236943	0.188649	2.84162	5.18091	1.00419	0.99624	1.42002	0.882503	0.830235	0.34378	0.561518
AAEL008962	15.4322	20.8109	24.1289	17.034	26.3817	19.4247	23.89	27.9583	25.5371	23.2433	18.8716	20.9604
AAEL026060	0.908348	1.22827	1.255	1.00167	1.31301	1.45425	1.26843	0.834259	1.11101	1.70358	1.70289	1.40316
AAEL008947	7.53333	10.0454	8.82703	5.70044	6.81145	7.39228	6.91292	5.28612	6.51822	8.63869	6.07287	7.48129
AAEL008960	3.66712	2.67331	2.87477	2.9146	2.15451	4.24604	3.0117	2.6078	3.15885	3.58871	3.07274	2.73413
AAEL008958	59.4939	60.8707	55.6399	62.5283	64.2112	60.6374	57.3486	64.1339	59.2481	70.9475	60.0653	57.5119
AAEL008953	47.5517	36.8003	29.544	72.4752	36.8296	35.633	37.4205	51.407	40.1801	51.1183	54.5808	33.0728
AAEL022079	0.47374	0.275325	0.0473964	0.50689	0.0619837	0.0660768	0.0724542	0.0297305	0.0554302	0.0456288	0.669379	0.010852
AAEL026028	3.84678	1.1394	1.61023	6.21743	2.05242	9.87628	2.93745	1.42261	1.00031	1.72173	3.58184	1.59936
AAEL008956	3.62502	3.95161	4.39742	5.53942	4.95164	6.05819	4.04218	4.68641	3.62344	5.52652	5.95919	4.64188
AAEL023158	10.2427	20.7252	24.446	17.5522	28.8793	11.5668	15.2878	27.9084	20.5573	30.0342	18.3144	25.9338
AAEL008963	31.9364	70.5908	31.4771	52.6994	47.8458	26.8575	18.5017	39.1011	24.2831	37.9205	40.3829	33.7119
AAEL008945	3.99773	6.51263	6.04943	3.50288	5.83585	3.50492	2.44567	2.52319	2.10013	2.29063	1.67031	3.66961
AAEL008941	5.55387	6.03848	7.9756	4.08688	7.13547	6.34834	3.97774	4.37635	4.9813	6.27375	2.94305	5.32476
AAEL008959	21.7883	22.3438	24.755	23.3967	21.4811	24.9518	27.441	25.5271	22.7067	25.9547	23.7647	22.6275
AAEL021626+AAEL022572	0.190047	0.0246275	0.0392158	0.0472565	0.0615424	0.159046	0	0	0	0.0215733	0.0238213	0
AAEL008948	0.0226129	0.117213	0.0186645	0.0674741	0.0390542	0	0	0.0187324	0.0249464	0	0	0
AAEL024870	0	0	0	0	0	0	0	0	0	0	0	0.0180875
AAEL008957	0	0.0285198	0	0.191539	0.190051	0.0690686	0.0252449	0.0227895	0.121398	0.074949	0	0.124777
AAEL027194	0.232085	0.360899	0.0957802	0	0	0	0.212971	0.384514	0.128017	0.105381	0	0
AAEL008939	0	0	0.044396	0	0	0	0	0	0	0	0	0.10165
AAEL022137	0.0154258	0.0159917	0	0	0.0399622	0	0.0141554	0	0	0.0140085	0.0464046	0.0349827
AAEL027712	132.523	135.262	90.4867	143.844	162.817	145.173	137.835	131.984	130.182	138.264	133.821	129.444
AAEL026195	0.232803	0	0	0.405216	0	0.584481	0.106815	0.241066	0.0642069	0.211414	0.175083	0.21998
AAEL027822	0.476157	0.101629	0.32366	0.696467	0.0967481	1.44157	1.11806	0.765687	0.463495	0.30523	1.16558	0.614022
AAEL019549	10.0611	8.35954	9.51202	17.1608	9.88066	23.2923	13.2001	13.5232	9.95681	16.9075	16.6086	10.6441
AAEL019548	0.0259474	0.0134497	0.0214167	0	0.0336098	0.0108573	0.0119052	0.0537365	0.0429375	0.0235634	0.0260188	0.0196145
AAEL023965	0.102726	0	0	0	0	0	0	0.0850974	0	0	0	0
AAEL008341	45.9131	74.0326	38.2389	51.5854	39.7074	38.2497	49.8471	77.0712	54.6589	52.9747	58.5987	55.5526
AAEL008342	4.03723	9.42994	5.55381	4.63521	2.73309	6.69474	4.18499	5.88368	4.31639	14.8689	7.0471	7.02687
AAEL008347	8.17093	8.05606	10.1517	14.2223	9.84373	12.385	9.63469	10.3306	7.7219	11.4676	11.8604	10.4745
AAEL008350	0.103575	0.268437	0.299214	0	0	0	0.0475225	0.0858007	0.0571317	0	0.25965	0.078296
AAEL022378	0.0535919	0.0740775	0.0147448	0.195448	0.339377	0.179399	0.770461	1.19867	0.847421	0.0973363	0.28661	0.216064
AAEL023304	0	0.197186	0.392489	0	0	0	0.959987	0.393917	0.314754	0	0	0
AAEL008346	0.0657303	0	0.0542531	0.0326885	0	0.055008	0	0	0	0	0	0
AAEL006824	2.60974	0.432878	0.495433	5.89228	2.95223	3.97493	9.02847	11.5229	6.79458	2.48847	2.66926	4.73472
AAEL006817	0.0401114	0.166332	0.13243	0.359062	0.138551	0.100705	0	0.0996839	0.0442507	0.0364261	0	0.0909649
AAEL006830	7.79069	20.4585	8.48713	7.77731	5.98554	14.8374	10.8288	14.948	7.67831	7.23098	2.55617	2.48995
AAEL023507	0	0	0	0	0	0	0.0699352	0	0	0	0	0
AAEL006827	0.115685	0.299824	0.262585	0.517786	0.124873	0.726106	0.291935	0.215624	0.159529	0.210113	0.261008	0.196764
AAEL006822	13.0906	7.45727	9.16675	33.9123	9.44352	31.564	20.7469	19.1451	13.9321	13.6682	24.5475	11.7021
AAEL026255	0	0.168976	0	0	0.563012	0	0.149572	0.270049	0.179816	0	0.326889	0
AAEL025294	0.259414	0.174805	0.107059	0.877267	0.112007	0.412484	0.154732	0.107448	0.0572368	0.082453	0.442217	0.0882451
AAEL014273	33.6974	36.4856	46.0196	37.1323	39.1504	39.8335	49.285	45.0229	46.9488	38.6194	37.0374	44.8723
AAEL027647	0.596789	0.433079	0.0492584	0.296791	0.61842	0.249719	0.27382	0.395501	0.131675	1.51749	0.538588	1.03761
AAEL014272	13.3503	14.0701	14.4074	11.6233	12.9017	11.2963	14.6602	15.5014	18.4813	15.9187	12.9791	13.0552
AAEL014275	35.8963	37.2132	35.3144	47.7145	55.2585	36.9865	50.1526	63.3914	61.255	63.0485	59.5479	52.1374
AAEL014274	10.7905	15.0376	14.1917	20.1888	12.6949	19.7787	15.4191	16.9867	9.78746	37.1102	16.5673	11.1684
AAEL022973	0	0	0	0	0	0	0	0	0	0	0	0
AAEL015477	0	0	0.0348683	0	0.0364798	0.0707069	0.0387656	0.0349951	0	0.0383634	0	0.127737
AAEL021785	0.224769	0.0635496	0.134925	0.16259	0.0529354	0.495909	0.168757	0.287759	0.112711	0.68658	0.245877	0.293483
AAEL023438	0	0.274165	0	0.657602	0.228373	0.165991	0.121341	0.547696	0.583507	2.34161	0.79557	0.399833
AAEL026233	0.348845	1.44657	1.00777	0.289142	0.251034	0.243283	1.49387	1.30041	1.15453	0.791986	0.174902	0.219754
AAEL000609	3.3911	5.02988	8.82755	6.95331	5.99184	8.64476	4.73955	8.38426	5.64034	15.9189	6.5916	7.53261
AAEL029047	141.061	98.0714	258.504	153.526	256.675	32.4405	90.534	86.0177	348.289	122.001	13.8924	23.8021
AAEL025196+AAEL029038	126.765	28.7912	154.695	350.966	915.6	55.7522	177.145	70.7129	735.883	79.3757	6.3215	19.7061
AAEL025975+AAEL029044	90.49	86.0688	183.115	264.538	405.64	35.1921	68.4317	47.451	283.226	83.3361	11.7241	34.2394
AAEL029046	12.2782	11.0028	32.4642	37.2577	93.2679	4.35396	8.02061	8.70585	55.6734	9.2603	1.04339	1.1012
AAEL029041	235.547	82.6082	221.514	58.4656	54.1521	32.4038	179.587	79.8398	522.03	29.6844	5.20501	10.0748
AAEL001351	133.361	172.777	124.632	111.684	123.366	95.7471	97.1046	91.0508	103.248	132.26	101.651	114.335
AAEL022089	0	0	0	0	0.0432509	0	0.045961	0	0.0552544	0	0	0
AAEL022208	4.5882	3.76558	6.15396	2.47192	6.76855	5.11966	3.85947	2.21715	4.00716	4.51387	4.98422	4.91354
AAEL000626	0.761014	1.1834	0.785167	1.29758	2.88683	1.11453	1.54633	1.77868	1.55916	1.82647	1.71699	1.13001
AAEL026560	0.576995	0.559572	0.583785	0.944148	0.305383	1.7913	0.444077	0.477978	0.451737	0.405664	0.391943	0.492451
AAEL027798	0.823709	0.170786	0.498579	0.382331	0.189681	0.137868	0.35274	0.773334	0.363485	0.299212	0.55065	0.664182
AAEL027941	0.184002	0	0.0759367	0.27452	0.0794463	0.23098	0.422121	0.0762129	0.101495	0.167097	0.369016	0.278187
AAEL002943	4.38364	4.38523	4.81779	4.44235	2.46921	6.67461	4.7274	3.83693	4.40586	7.4682	5.36726	3.20657
AAEL002925	3.05414	2.59232	3.16683	4.11042	2.03572	4.86426	3.49451	2.95697	2.68492	3.75294	4.31627	3.06629
AAEL021396	0	0.163312	0	1.0968	2.3126	0	0.578235	1.69648	0.347578	0.572236	0	0.238169
AAEL002930	2.68055	2.99684	3.4272	3.29347	2.26936	2.5072	3.95496	3.00427	3.82692	3.81846	4.00553	3.53613
AAEL002935	2.65037	2.9786	3.44594	3.38264	3.09885	5.8395	2.95941	4.03164	3.726	5.16518	4.16289	4.59211
AAEL002948	7.45429	8.9767	8.94937	5.69173	8.90785	7.75062	8.56776	11.0403	9.0542	11.2824	5.96474	7.8548
AAEL002934	7.37055	7.49307	7.10405	5.29719	7.22707	7.08351	8.2908	7.60259	9.33771	8.29115	7.48619	8.0879
AAEL002924	13.9483	11.7189	13.6367	30.9591	18.9561	25.3954	18.5317	18.0964	15.2702	17.4209	17.9905	14.4746
AAEL002922	6.08791	8.38755	10.8763	9.02745	8.38671	10.1896	7.94951	9.95467	8.99578	22.6195	8.28831	11.4751
AAEL002944	11.2372	11.7884	12.4194	16.4701	9.07556	12.9287	13.5968	14.0504	11.89	11.6825	14.1475	12.0979
AAEL020166	0	0	0	0	0	0	0	0	0	0	0	0
AAEL002938	14.0111	7.83435	10.5186	16.4569	7.41756	18.4427	12.1035	8.26274	8.41463	9.86792	14.0026	10.4496
AAEL020942	0.234986	0.609017	1.21222	0.3798	0.405838	0.491634	0.6469	0.705644	0.356448	0.986958	0.530173	0.488494
AAEL024786	2.96725	4.97663	4.86707	1.40986	2.05639	1.2337	2.09852	2.66158	2.89815	2.76328	1.55404	1.9716
AAEL024800	13.7658	11.9212	10.9908	14.2223	8.15994	18.187	11.424	8.61476	7.4645	10.0342	12.2997	8.2518
AAEL028183	2.0232	0.786533	2.08741	0.503081	1.52872	0.211645	0.696216	0.838	0.278998	0.459328	0	1.33823
AAEL002921	0.413061	0.74224	0.454582	0.191726	0.356694	0.852678	0.55593	0.752788	0.33417	0.47514	0.331358	0.353881
AAEL002929	0.527071	1.09282	0.588582	0.2467	0.16064	0.285413	0.455213	0.359571	1.23133	0.168934	0.155447	0.234372
AAEL020544	0.217003	0.224964	0.0398026	0.0719455	0.0416422	0.0605347	0.0663771	0.0798948	0.159598	0.0656885	0.0483555	0.0182267
AAEL008464	0.143869	0.298294	0.0712487	0.0572383	0	0.16856	0.0792123	0.0715079	0.158715	0.966816	0.259676	0.522027
AAEL002940	13.0423	15.9452	18.387	17.7137	10.8223	26.6721	18.929	16.3925	15.3474	70.6012	26.6674	25.4751
AAEL002933	49.2055	62.8834	66.334	52.4511	68.8823	48.1999	61.8336	68.4506	74.6304	64.2154	54.8158	60.0475
AAEL019831	0.746684	1.91243	1.30512	1.52903	1.93437	2.24222	2.86168	2.4378	3.10113	0.438759	0.836825	0.896471
AAEL002932	0.218122	0.150749	0.200039	1.13296	0.334856	0.649033	0.111199	0.12046	0.133684	0.154064	0.291629	0.164886
AAEL019303	0	0	0	0	0	0	0	0	0	0	0	0
AAEL028783	0	0	0	0	0	0	0	0	0	0	0	0
AAEL026450	0	0.120797	0	0	0	0	0	0	0	0	0	0.088083
AAEL027399	27.2855	25.8445	20.5931	34.7338	26.342	25.8408	32.0456	28.8799	26.1816	19.5733	23.7388	21.4126
AAEL021206	5.20097	4.96981	6.68188	5.93772	8.04516	8.44018	14.1519	15.6603	10.0784	7.1463	5.39668	7.282
AAEL013883	15.628	15.4466	18.7879	15.3509	12.259	15.008	12.7153	14.6548	12.7699	18.0928	15.1113	14.1251
AAEL021763	0.484091	0.878239	1.34853	0.541675	0.731554	0.405123	0	0.401017	0.133512	0.60447	0.364067	0.182971
AAEL013884	1.36805	1.95619	1.22652	2.83869	2.1183	2.82273	1.88307	2.20794	1.3531	3.34151	2.86188	2.15746
AAEL021126	1.5422	1.49611	1.47145	1.54799	1.40506	3.01937	1.79172	1.61745	1.27992	0.937959	2.5112	1.78615
AAEL028174	0	0	0	0	0	0	0	0	0	0	0	0
AAEL024950	26.855	17.6474	22.3708	35.8724	21.4941	30.4569	23.6178	21.0589	17.447	21.5583	31.0152	25.8985
AAEL027772	0.0990804	0.0205431	0.032712	0.197096	0.0855597	0.0497507	0.200025	0.541711	0.065583	0.107973	0.0596118	0.0748984
AAEL025396	0	0.130796	0	0	0	0.105586	0.347329	0.104516	0.41756	0	0.253028	0
AAEL002537	0.0528058	0.0136858	0	0.078783	0.0227999	0.0331439	0.133257	0.0656159	0.0291275	0.0839199	0.0132378	0.0798356
AAEL002524	10.0058	11.1064	12.5132	15.6821	27.3177	14.2098	21.3315	28.2153	45.1571	16.4292	7.39835	16.35
AAEL002520	4.79607	6.12624	5.97328	11.6702	13.0534	9.42504	13.164	16.2468	18.3768	9.7997	10.0479	9.03142
AAEL022080	7.53568	7.74943	7.60365	11.26	6.89539	10.7542	9.95231	9.67157	8.35146	10.006	8.91691	8.18543
AAEL002523	30.6956	43.9032	45.948	27.8398	43.9383	33.0901	33.3237	37.5817	35.3555	52.0656	37.249	47.7449
AAEL002503	31.8802	41.6149	42.3983	38.6759	54.3616	35.548	41.6983	52.4467	47.554	45.8326	38.0914	42.9716
AAEL002534	500.278	536.899	384.931	409.136	553.546	378.083	350.403	423.12	405.473	383.436	337.15	385.276
AAEL002538	0.62721	1.30044	0.877201	1.0224	1.18855	0.831085	0.75142	2.46798	0.595832	1.20246	0.978344	0.605833
AAEL002506	5.54546	5.54622	3.99035	10.6777	6.00124	6.73816	7.33956	9.1729	7.54911	8.8775	5.88153	4.81006
AAEL002518	9.81822	9.11717	10.2642	18.64	7.8154	10.0371	11.9773	10.8798	7.93106	10.3529	18.3723	11.5462
AAEL022875	0	0.194885	0.155164	0.560935	0.162335	0	0.172507	0.155728	0.207388	0	0	0
AAEL022196	1.38378	1.75504	1.04496	1.55205	1.41106	1.01022	0.688946	1.51216	1.05562	3.00794	1.50569	1.07944
AAEL024557	0	0	0	0	0	0	0	0	0	0	0	0
AAEL002529	8.52617	9.08588	11.7159	7.95921	9.13136	10.6034	9.96576	10.9694	9.82641	10.5977	9.83924	12.1343
AAEL002525	20.5657	13.3009	23.1432	22.4113	19.2797	25.0327	19.2846	15.5315	14.1542	24.0682	20.1904	22.0453
AAEL021554	11.5742	6.74013	11.978	18.6072	10.0931	23.2363	17.7522	13.46	11.7009	8.63409	12.1598	9.23568
AAEL002531	3.64706	3.83094	4.12663	3.6755	3.54565	4.62873	4.87599	4.82191	4.39645	4.82541	3.89929	4.07151
AAEL002508	39.5028	41.2129	42.5143	42.4008	36.1918	40.0376	42.4505	37.9644	45.0068	57.6129	44.5494	45.132
AAEL002514	4.64037	5.28691	6.08647	4.79822	4.36421	6.30573	8.03158	7.6881	8.08434	7.71878	5.92008	6.11264
AAEL002510	18.9136	48.0741	18.252	29.0035	21.2114	19.3872	25.9411	45.7791	36.3022	21.8101	29.5653	25.4109
AAEL026448+AAEL024693	2.94988	2.40045	3.16786	2.14531	2.76646	2.73413	5.0646	4.86104	6.78852	5.67457	3.91219	2.87731
AAEL002504	172.795	256.488	179.873	212.784	191.355	146.494	159.214	265.858	187.573	267.476	216.007	183.815
AAEL002501	85.6169	108.108	88.8666	91.756	83.5404	75.773	102.428	96.2407	101.55	97.896	84.9117	95.1435
AAEL002526	145.78	237.295	166.874	119.596	158.456	87.9623	110.231	183.936	160.171	181.454	139.779	141.75
AAEL002502	22.4638	17.1493	21.7324	25.9597	17.1271	26.858	17.8837	16.4896	11.5744	16.145	21.5888	19.002
AAEL019422	6.48347	4.2879	3.01781	10.2154	3.01412	11.0635	4.2039	3.35407	2.92647	3.95425	5.6963	3.12667
AAEL016208	0	0	0	0	0	0	0	0.631331	0	0	0	0.576111
AAEL027527	1.91914	0.576517	0.468012	1.74614	0.376648	4.5171	2.68166	1.18332	0.517267	1.45565	2.1103	1.33535
AAEL027981	2.29604	0.446303	1.3029	3.99648	0.49568	7.56591	0.395054	0	0	1.04255	2.01457	0.433915
AAEL002499	7.82996	5.47553	6.46277	12.7302	6.40139	9.54794	8.91763	8.52044	6.72127	7.86792	8.33932	6.59315
AAEL015326	74.0951	106.624	103.144	94.5045	106.743	118.025	124.563	145.526	125.486	178.639	77.1704	85.9559
AAEL018846	0	0	0	0	0	0	0	0	0	0	0	0
AAEL002512	21.1417	29.7244	30.5263	25.3003	27.3128	19.7937	22.3696	26.2936	26.5235	49.5434	28.2479	23.6143
AAEL002527	133.229	130.709	120.763	164.368	113.139	121.742	133.663	114.029	120.453	130.585	122.929	111.445
AAEL012941	18.761	22.8283	20.8971	20.9597	21.241	17.6037	22.9198	26.1536	26.0908	25.5387	20.2188	20.7144
AAEL025063	0.110799	0.804046	0.0914522	0.771423	0.287037	0.278174	0	0	0.244465	0	0.222207	0.0837568
AAEL023242	32.4322	35.3223	37.9576	37.4844	33.4112	36.6931	36.8253	38.4561	40.3576	38.5101	34.8372	37.4202
AAEL012931	15.108	17.6519	17.263	10.181	14.5337	12.2317	14.7218	13.6976	15.6898	15.7757	11.4979	13.8759
AAEL012940	0.408671	0.0706107	0.393532	0	0	0.171003	0.0625025	0.0564233	0.525984	0.494832	0.273197	0.669346
AAEL012937	0	0	0	0	0	0	0.0695592	0.125587	0	0.0688375	0	0.0573013
AAEL023386	5.92064	6.60599	6.43986	6.06349	5.54597	5.81563	4.85751	5.3826	5.47992	6.35632	5.68536	6.23932
AAEL023574	2.3248	3.10369	2.67191	2.74922	1.76828	2.99752	2.54884	2.55846	2.88529	2.57763	2.40574	2.44196
AAEL012939	191.801	250.32	205.851	184.485	196.471	147.884	167.427	228.834	201.743	214.44	183.427	209.608
AAEL025729	0.927509	0.731604	0.474312	1.12307	0.339528	2.00802	2.61813	1.0857	0.544978	0.466924	1.57706	0.754485
AAEL020572	0.339483	0.131977	0.0700514	0.0844146	0.0366445	0.106539	0.428346	0	0.0468145	0.154146	0.297865	0.160392
AAEL009873	0.763746	0.375047	0.132713	1.23941	0.173559	4.33956	1.29103	0.832475	0.443453	0.54756	0.604616	0.212705
AAEL020331	0.173528	0.989419	0.501299	0.690381	0.824163	0.435663	0.398093	0.574997	0.0957176	0.94551	0.870027	0.918232
AAEL009871	3.36484	2.30915	3.05112	3.40568	2.14855	3.72816	3.31604	2.76778	2.57492	3.60443	3.18401	2.03309
AAEL009876	13.285	16.7466	18.9866	19.1006	11.9185	20.0511	19.2825	19.5481	15.5684	38.5874	17.6497	19.7335
AAEL009877	8.3003	6.97142	7.58837	16.7537	7.12554	9.78737	7.22919	8.31568	6.64813	8.85054	9.44701	7.89531
AAEL024410	10.5517	10.1274	11.1378	19.4619	10.8766	12.9182	12.396	13.5557	11.1609	11.6883	15.2607	11.8003
AAEL028144	25.6182	16.207	17.6418	33.1945	30.4016	26.8565	22.6117	21.8795	35.1673	26.3978	22.8105	33.9073
AAEL023421	0.134278	1.11363	1.21915	0.66778	1.73931	0.224747	1.60185	1.33481	1.62948	1.95105	2.82759	2.53763
AAEL009872	51.5859	62.6664	48.4735	93.5076	60.3644	66.7848	68.3745	95.3376	60.9917	70.1855	85.9038	67.4171
AAEL025002	2.69569	2.57396	3.92301	3.10455	3.18545	1.00924	0	0.117531	0	3.22108	1.70722	2.9494
AAEL009869	10.2545	6.95115	7.62096	11.9545	6.0275	16.1583	11.3313	8.56225	6.9329	13.9686	12.4843	8.90351
AAEL009878	4.80789	4.68523	4.54777	7.21134	3.37126	5.16631	5.54139	4.64397	4.62513	5.15208	5.57322	4.25959
AAEL009874	14.5178	11.3769	13.3156	20.8194	18.7856	20.0699	19.8118	20.2009	14.9273	20.1765	21.5742	16.9873
AAEL024299	0	0	0	0	0	0	0	0	0	0	0	0
AAEL020757	29.4039	35.3432	32.2306	22.584	33.5467	23.7666	32.3911	33.9569	39.384	34.3664	25.9923	35.9488
AAEL009647	24.0683	26.1395	24.3347	26.9658	31.9096	24.2765	19.1486	22.5244	23.3257	32.6241	28.8109	34.4165
AAEL009653	2066	2783.33	1965.81	1782.89	2398.45	1519.77	1581.44	2029.54	2280.89	1865.76	1479.64	1684.39
AAEL028676+AAEL028791+AAEL024211	0.0358529	0	0.177556	0.0356602	0	0.0600087	0	0.0297003	0	0.0325589	0.0359515	0
AAEL012711	1.87098	2.77088	1.63883	1.36721	1.6816	1.85336	1.9972	2.15089	1.64282	3.08608	2.41216	2.02048
AAEL024895	0.327887	0.566528	1.35317	3.36996	0.943809	1.0976	0.702063	0.271619	0.482298	0.198508	1.09596	0.660964
AAEL012713	0.113019	0	0	0	0.0325321	0.0315276	0.069141	0	0.0415608	0.102636	0	0
AAEL012712	9.65311	12.0835	8.16594	8.32638	6.6064	6.67058	9.15217	12.6419	11.9307	14.1133	11.4067	18.3185
AAEL012709	2.62394	3.24914	2.8125	3.09919	1.79382	2.24166	3.87931	3.30577	3.63851	3.50811	3.39859	2.60339
AAEL027910	19.5004	16.3218	15.4138	27.1856	20.9341	17.7462	20.0701	19.4863	23.6287	16.8137	14.9594	16.191
AAEL022307	0.470756	0.976054	0.699403	1.12374	0.487819	0	0.34559	0.857936	0.207734	1.11151	1.41615	0.427034
AAEL012715	0.550748	1.37029	0.727331	0.657346	0.760946	0.829633	1.21294	2.82866	2.43033	0.800236	1.8777	1.91512
AAEL012710	11.4603	22.1982	12.0729	8.84897	13.2169	7.4455	12.938	19.7992	15.4709	10.7497	13.0039	7.18136
AAEL012708	0.775673	0.2466	0.170729	0.380609	0.0893097	2.09456	0.787717	0.265592	0.251011	0.140881	0.425201	0.320543
AAEL025969	3.32859	2.70726	3.54033	4.01052	2.71078	4.54077	3.96087	2.69012	2.92573	3.68631	3.37845	3.4879
AAEL008397	196.451	260.291	220.191	134.987	157.71	141.635	283.727	283.594	348.778	251.698	171.159	197.533
AAEL008401	1.10382	0.334492	0.140166	0.62495	0.219966	1.5917	1.35574	0.506434	0.337217	0.185059	0.664113	0.282417
AAEL026763	0	0	0	0.0934891	0	0	0	0.233592	0.103694	0.0853585	0.0942529	0.142107
AAEL008410	2.87879	3.81141	3.46399	3.58778	3.53424	3.13485	4.16944	5.6315	3.86461	6.99247	4.34746	3.22494
AAEL023723	0	0	0.0300511	0	0	0	0	0.0301604	0	0	0	0.0275224
AAEL008408	22.1918	22.6891	25.4822	39.4631	26.2904	21.5136	21.7948	24.562	24.4145	25.6214	21.7318	25.1172
AAEL022916	3.38563	3.13039	3.07139	4.79328	4.05619	3.59911	3.61061	5.20498	4.20609	4.7642	3.60904	3.15879
AAEL008403	5.89119	8.02873	7.15721	3.42355	5.60171	5.42875	5.46676	6.85424	8.39776	13.1043	6.96941	8.15616
AAEL008398	12.8279	11.8638	9.97411	16.2701	7.33404	14.4703	13.3213	11.7074	12.1675	10.3205	14.6851	10.4437
AAEL022775	4.66632	4.92655	5.1275	7.08999	4.49924	2.92285	3.02106	2.46636	4.13724	5.56347	3.44478	5.25869
AAEL012845	10.0123	9.00211	9.79446	17.827	14.6235	14.922	8.9609	9.93248	10.466	32.5532	16.2373	28.803
AAEL023839	5.73612	4.64874	4.94627	11.1146	4.37738	8.54456	7.78729	6.78336	5.78468	5.22774	7.68635	5.0808
AAEL021017	0.93475	0.484522	0.315627	1.53546	0.256834	1.77788	0.636828	0.598353	0.437484	0.527328	0.61068	0.385424
AAEL011366	31.5836	23.9087	32.0383	34.5897	28.6523	35.3494	38.461	31.7087	31.7024	18.0965	39.5592	40.0004
AAEL025251	0	0	0	0	0.259046	0.167365	0.137638	0.0828342	0.110313	0	0	0.0377945
AAEL011365	3.10164	2.12362	2.6938	9.68082	2.95821	5.40444	4.87465	3.25007	2.92378	1.6816	4.87415	2.41463
AAEL011367	2.01887	2.09293	3.00668	2.75011	2.16026	1.83645	2.21507	2.54498	2.46929	2.82978	1.27627	2.38873
AAEL026194	0.0924534	0.0319484	0.15262	0.0613044	0	0.0515813	0.113119	0.0510585	0.0339981	0.0559728	0.185416	0.139778
AAEL026914	0.869551	0.0643895	0.102531	1.69887	0.134087	2.2091	0.940428	0.231534	0.274081	0.0846065	0.529394	0.164331
AAEL012089	613.792	403.12	527.898	221.267	187.474	362.804	529.904	451.807	496.756	254.176	607.621	589.478
AAEL025343	0	0	0	0	0	0	0	0	0	0	0.0169621	0
AAEL022182	0	0	0	0	0	0	0	0	0	0	0	0
AAEL021367	7.82253	5.81504	5.03423	12.2841	7.1198	6.81513	7.27133	6.46613	6.70998	9.00637	12.52	8.21225
AAEL008306	4.05062	3.9989	4.60093	5.38906	4.12684	4.11138	4.76735	5.63971	4.8294	6.40526	5.07535	4.87113
AAEL023258	4.75589	12.1512	8.4382	7.85905	12.3853	8.68097	4.0893	9.21341	4.6683	10.7123	6.87183	5.23702
AAEL008303	16.8214	41.3775	18.192	18.9344	25.4203	20.0477	19.9497	52.3484	19.2614	50.8741	31.9657	27.5037
AAEL021230	247.941	554.201	315.313	202.939	166.147	335.313	322.565	408.476	334.206	1023.33	387.96	519.975
AAEL017800	0	0.330314	0	0.633825	0.275144	0	0	0	0	0	0	0
AAEL008316	1.30191	0.920236	2.05149	0.647459	0.919843	2.67432	1.52052	0.441203	0.718133	1.28978	0.593408	0.492082
AAEL029037+AAEL021996	8.55158	7.18318	8.83204	8.98543	11.3988	8.07412	7.96804	7.55634	8.07943	13.5804	10.598	11.1056
AAEL026235	0.0190851	0.0395707	0	0	0.0824037	0	0	0.01581	0	0.051995	0.0191377	0.0144271
AAEL024221	0	0	0.145922	0.105505	0	0.118362	0.0973393	0.117162	0	0.0642196	0.106367	0.0801859
AAEL025719	4.32841	7.25871	5.35893	7.09082	9.45429	2.23732	2.33644	5.58935	4.63463	8.43951	5.74454	5.96658
AAEL020390	1.50946	0.689043	0.789577	4.81913	2.151	2.67721	0.860729	0.874782	0.603045	0.975902	1.23954	0.920356
AAEL029036	0	0	0	0.116377	0	0	0	0	0	0	0	0
AAEL008308	0	0	0	0.0759046	0.131801	0	0	0.0632185	0	0.346516	0	0.057689
AAEL023201	0	0	0	0	0	0	0.240987	0.38071	0.217287	0.119244	0.131669	0
AAEL008313	0	0	0	0	0	0	0	0	0	0	0	0.457708
AAEL008305	108.82	115.478	91.0409	49.2755	252.516	104.694	17.8702	85.8872	154.424	306.513	132.241	233.594
AAEL028042	0	0	0	0	0	0	0	0.0810382	0.161881	0.044419	0	0
AAEL018339	10.2263	9.86085	10.8975	13.9082	10.1902	14.9352	13.026	10.8385	9.3259	13.1552	12.7351	12.1506
AAEL022073	0	0	0	0	0.112472	0	0	0	0	0	0	0
AAEL021276	15.2119	14.5434	16.834	18.8566	14.4983	20.298	17.2679	19.5322	15.1967	37.452	22.7111	19.3996
AAEL009476	3.54838	6.18311	2.99111	5.78206	5.02	4.80182	5.68095	7.94277	8.16226	1.02842	1.13558	0.913139
AAEL026834	2.80874	5.21057	2.44032	3.0142	2.17014	2.10314	5.15486	13.6543	5.13714	2.55069	2.07529	1.45274
AAEL009480	11.9453	15.749	15.5278	52.4091	50.7492	34.9361	47.0543	46.9598	41.7378	13.8715	14.2318	16.2348
AAEL009483	12.2576	10.0803	12.2088	17.1739	12.9766	11.9842	11.9511	15.4752	11.8322	17.4463	10.9322	17.4182
AAEL009493	0.260292	0	0	0.0862977	0	0	0	0	0	0	0.0870027	0
AAEL009481	41.927	39.7603	50.83	40.4879	32.442	51.2454	35.2346	35.8512	37.3587	90.6357	38.2839	39.6671
AAEL009475	2.90647	2.76814	1.87887	3.37658	2.16296	3.21677	2.11779	1.85308	1.76396	2.88979	3.52264	2.69726
AAEL009477	1.08297	1.10849	2.18376	0.436313	0.10654	1.93881	1.06926	1.03339	0.665417	12.0755	5.05859	5.1399
AAEL027371	1.25956	1.23519	0.908505	2.47173	1.01909	2.30761	1.11418	1.20321	0.888806	2.9781	2.43503	1.67269
AAEL029042+AAEL020201	0.0736248	0.0763259	0.121538	0	0	1.23229	0.810737	0	0.243668	0.401163	0	1.0018
AAEL009486	11.5637	7.86738	11.2964	10.3663	9.70034	12.1406	9.29754	9.06503	8.46046	12.4106	11.2742	11.8898
AAEL009489	3.73536	4.06222	4.59446	6.92063	3.79485	5.40925	3.00767	4.06512	3.35322	7.11691	5.32468	3.59882
AAEL009474	21.111	20.0096	18.1094	20.9226	27.9963	11.042	20.7562	21.9852	40.4241	20.2669	9.22368	9.17618
AAEL009487	110.681	68.3184	97.2444	156.613	114.013	125.301	98.6851	95.9195	133.186	103.415	106.063	94.0238
AAEL025610	6.5013	3.11601	5.07208	6.17848	4.01833	6.24199	3.49372	3.1908	3.95454	10.2511	6.42989	6.95108
AAEL021019	0.272975	0.452783	0.225311	0.70592	0.377158	0.182757	0.450889	0.316582	0.180687	0.545369	1.04016	0.288892
AAEL009484	0	0.0364726	0	0.209957	0.212666	0.0294428	0.0322845	0.0582888	0.194063	0.0638991	0	0.0265953
AAEL026330	0.220299	0.456763	0.285737	0.688648	0.380473	0.289713	0.288795	0.312847	0.312471	0.400118	0.315579	0.0951612
AAEL020843+AAEL009488	0	0	0	0	0	0	0	0	0	0	0	0.0175225
AAEL017115	0.0305755	0.0158486	0.0378551	0.197673	0.0396047	0.0895576	0.0280575	0.101314	0.084327	0.0971824	0.0153298	0.0577829
AAEL023356	0.203598	0.211067	0.504143	0.101252	0	0	0.653907	0.927624	0.224608	0.554676	0.408316	0.538674
AAEL024520	6.93617	6.55349	5.99076	6.6078	6.31818	4.72704	5.7741	8.5097	6.48962	15.4416	12.6192	7.85388
AAEL009479	9.10949	11.3455	4.25548	2.73704	2.97721	3.01764	2.5252	1.99137	2.37281	14.8504	5.61394	2.43886
AAEL010565	13.6842	12.2234	16.7139	23.5282	16.3503	21.875	18.424	16.6321	14.1198	20.4101	18.0739	16.1439
AAEL021489	2.77804	2.44669	3.59163	2.34742	2.48386	3.51816	4.15099	3.58433	4.14957	3.54978	2.39125	2.78763
AAEL023673	0	0	0.0487937	0	0	0	0	0	0	0	0.0592786	0
AAEL002455	2.33976	0.627988	0.837485	3.60752	0.359631	7.36976	1.8066	0.689989	0.609801	0.653254	2.1336	0.538054
AAEL020398	0.0989414	0.717999	0.0816652	0.590458	0.256319	0.331206	0.181586	0.327849	0.327455	0.449255	0.297641	0.747933
AAEL023223	50.9658	38.8905	153.003	80.1652	68.8301	135.321	149.327	57.5387	69.9589	62.0398	59.0931	72.9063
AAEL002450	3.57665	3.11461	3.80234	2.95978	3.40978	3.37634	4.41113	3.36582	4.1667	3.92363	3.1848	3.89335
AAEL002436	14.6067	23.8345	16.561	25.0703	24.2934	16.2177	14.5893	41.8479	12.5073	39.842	20.0139	13.0149
AAEL017562	17.3046	18.9304	24.322	16.5232	19.9243	20.6607	23.6831	25.3935	18.3268	22.27	21.1202	20.8801
AAEL002435	18.8171	18.7834	23.1276	23.3609	19.2059	26.4293	22.6085	21.1583	18.9459	26.105	22.618	23.1278
AAEL025117	0	0	0	0.13106	0.0568932	0	0	0	0	0	0	0
AAEL002453	6.66555	5.48826	7.26765	5.15645	5.94545	6.79488	7.37517	7.45315	7.74679	8.3947	6.93144	6.17918
AAEL021384	4.9867	4.76979	6.59466	5.39835	5.25785	8.06981	6.37104	6.25348	5.95722	6.07976	5.33194	5.35245
AAEL019967	4.38419	3.89574	5.07553	5.12515	4.49884	4.88408	4.17987	4.52799	4.96224	4.62772	4.13933	3.72305
AAEL019968	2.18831	1.52884	2.33629	1.51412	1.47889	2.88635	3.05579	3.05414	3.28007	2.52727	1.76501	1.83403
AAEL002454	4.45236	3.21701	5.6052	2.72863	4.85452	4.40354	4.95235	5.29029	4.56452	4.65592	3.56267	3.05973
AAEL002438	0.661932	1.30381	0.983433	0.724212	1.37185	0.609349	1.09335	1.15151	0.73024	3.12581	1.12838	1.00076
AAEL002451	1.38752	0.62408	1.10889	3.11063	1.00799	3.47126	1.64378	0.960886	0.745107	0.973367	1.86248	1.14322
AAEL023153	0	0	0	0	0	0	0	0	0	0	0.0580614	0
AAEL024282	0	0	0.0870078	0	0.0910291	0	0.435298	1.39719	0.697755	1.6274	0.422817	0.87655
AAEL018826	0	0	0	0	0	0	0	0	0	0	0	0
AAEL016198	0	0	0	0	0	0	0	0	0	0	0	0
AAEL016199	0	0	0	0	0	0	0	0	0	0	0	0
AAEL016200	0	0	0	0	0	0	0	0	0	0	0	0
AAEL028714	0	0	0	0	0	0	0	0	0	0	0	1.18423
AAEL016435	0	0	0	0	0	0	0	0	0	0	0	0
AAEL021536	0	0	0	0	0.188033	0	0	0	0	0	0	0
AAEL016434	0	0	0	0	0	0	0	0	0	0	0	0
AAEL016461	0	0	0	0	0	0	0	0	0	0	0	0
AAEL018920	0	0	0	0	0	0	0	0	0	0.711321	0	0
AAEL018921	0	0	0	0	0	0	0	0	0	0	0	0
AAEL006377	94.6728	100.874	80.5186	74.709	102.203	82.3453	127.695	142.705	148.147	30.0258	52.6688	43.4578
AAEL025716	0.331745	1.03175	0.136909	0	0	0.138814	0	0	0	0.301265	0	0
AAEL020501	0	0	0	0	0	0	0	0	0	0	0	0
AAEL021898	0	0	0	0	0	0	0	0	0	0	0	0
AAEL022972	0	0	0	0	0	0	0.29629	0	0	0	0	0.0406796
AAEL024582	0	0	0.169888	0	0.0888696	0	0.188876	0	0	0	0	0.077796
AAEL016465	0	0	0	0	0	0	0	0	0	0	0	0
AAEL025902	0	0	0	0	0	0	0	0	0	0	0	0
AAEL006363	18.5019	22.1691	25.1997	25.9615	20.8878	24.717	23.6876	24.6618	18.6187	32.533	27.1459	26.2687
AAEL006372	2.23018	2.08431	1.63159	3.20966	1.72159	3.11064	2.63566	3.56897	2.27394	4.77169	3.91356	2.41387
AAEL006384	0	0	0	0.0573553	0.0995922	0	0.0529162	0.525464	0	0	0.0578239	0.0435912
AAEL023375	0	0	0	0	0	0	0	0	0	0	0	0
AAEL006378	0	0	0	0	0	0	0	0.0956366	0	0	0	0
AAEL006368	0.0578427	0	0	0	0	0	0	0	0	0	0	0
AAEL028940	0	0	0	0	0	0	0	0	0	0	0	1.77634
AAEL020584	0	0	0	0	0	0	0	0	0	0	0	0
AAEL006365	0	0	0	0	0	0.0500497	0.164641	0.0495424	0	0	0	0.0452091
AAEL006376	0	0	0	0	0	0	0	0	0	0	0	0.0421267
AAEL006382	0	0	0	0	0	0	0	0	0	0	0	0
AAEL006383	0.0415598	0.0430845	0	0	0	0	0	0.0344278	0	0	0.0833482	0.0942495
AAEL027429	0	0	0	0	0	0	0	0	0	0	0	0
AAEL006381	0.0282548	0	0.0233212	0.028103	0	0.0945829	0	0.0234061	0	0.0256589	0	0.0640764
AAEL009111	0.0264773	0	0.0874163	0	0	0	0.0242967	0.0219336	0	0	0	0.0200151
AAEL002413	2.34109	4.93577	1.80204	2.27618	2.43049	2.06927	2.80002	3.44287	2.90189	4.84919	3.98289	4.2155
AAEL026274	35.056	35.9942	31.1911	58.3353	35.6972	28.7957	52.4121	40.4417	43.3293	22.9945	37.1482	39.5145
AAEL027972	0.028142	0.350094	0.162597	0.0839723	0.121508	0.211962	0.258244	0.373002	0.0620923	0.460016	0.112878	0.0212736
AAEL006362	10.0925	12.4984	9.58155	17.3766	13.503	14.4273	9.93703	10.8603	10.4809	15.3147	15.9694	10.9691
AAEL006367	17.3528	19.9543	18.9465	17.0501	18.6582	15.932	18.7065	18.9107	18.5859	17.5562	17.6117	18.9759
AAEL006370	6.65868	7.01476	8.05488	8.60708	7.49598	7.19685	7.91618	7.81619	6.92946	7.14857	7.70423	6.96951
AAEL006364	30.8762	36.1656	29.3016	38.2204	32.1975	30.2971	40.2576	33.8933	42.7153	33.8068	33.8958	35.442
AAEL006373	5.03358	5.89271	5.90697	6.02826	6.86007	7.33601	6.53578	6.97799	7.25292	8.39592	5.45946	4.96987
AAEL021495	6.44269	5.72217	6.90238	7.23432	6.1055	7.64728	7.52141	6.77456	7.49448	6.95721	6.81213	7.67519
AAEL006374	8.49125	11.1248	12.8307	9.90863	10.2193	11.3586	12.3935	12.2958	10.437	13.0542	10.8612	11.1445
AAEL002178	21.239	19.4076	21.897	32.7261	27.5616	39.4696	25.7148	25.6394	17.3793	29.6583	30.3019	18.8812
AAEL023135	0.674399	0.436963	0.278321	0.586927	0.218388	1.55206	0.541501	0.558667	0.278998	0.459328	0.253595	0.700978
AAEL027078	1.3092	1.14741	1.10148	2.59174	1.05408	2.02718	1.30004	1.16312	0.837274	3.03259	2.8983	1.42952
AAEL022602	0.400381	0.533662	0.236051	0.682679	0.592705	0.191468	0.0524869	0.5212	0.378599	0	0	0.129713
AAEL022806	10.3016	7.21989	9.40812	11.9683	7.4414	13.4333	9.38855	8.63763	6.98304	11.7242	12.8359	9.54028
AAEL002174	31.6902	39.6926	38.033	30.4378	39.6696	39.5314	39.7077	38.5202	38.6385	46.0203	34.5926	54.8356
AAEL002155	36.158	41.3225	45.7004	49.4654	45.4681	48.3329	48.6945	55.8169	43.3382	60.853	46.5696	48.1361
AAEL002160	65.7566	68.2741	67.1323	96.6596	101.895	84.1004	89.0544	99.4553	99.6805	88.376	81.8967	71.6497
AAEL027143	0.467536	0.424103	0.19295	10.9281	2.72521	1.17381	0.214516	0.338891	0.128946	0.318436	0.234411	0.132535
AAEL012404	1.95791	4.70045	2.36938	2.51842	1.91955	3.64664	1.10772	1.4146	1.38042	2.62025	2.70138	1.40216
AAEL018031	0.756208	0.97994	0.955755	1.61006	0.938708	2.43252	0.986682	1.05711	0.938526	1.85632	1.43364	0.982514
AAEL007838	35.3979	24.879	35.6376	63.6659	52.3808	48.6512	41.1396	40.5316	33.459	40.3183	50.4734	49.529
AAEL007830	2.90962	4.33602	3.2834	9.45066	6.22252	5.26946	4.86023	5.85629	4.58912	13.3766	7.40803	6.1345
AAEL022771	14.3766	2.87622	5.45433	20.9222	4.61741	35.2921	10.2763	4.38769	4.11808	4.7642	14.315	5.37669
AAEL013845	32.1979	31.4102	35.2807	36.203	32.2612	37.4172	37.3787	37.3526	35.1508	43.3624	40.3973	42.2944
AAEL022433	0	0	0.130026	0	0	0	0	0	0	0	0	0
AAEL026198	0	0	0	0	0.110935	0.21502	0.117886	0.744942	0.425169	0.466653	0	0.194224
AAEL022742	0	0	0	0.0853782	0	0	0	0	0	0	0	0
AAEL024399	0.743458	1.21115	0.0876632	0	0.550289	0.266649	0	0.263946	0	0.192901	0.213001	0.0802866
AAEL023759	5.40124	5.73671	5.96442	11.4471	6.36717	9.2497	10.7637	8.09527	7.17632	7.44437	6.34584	5.64053
AAEL004233	3.26669	2.63575	2.64542	8.00022	2.46164	4.59073	4.08643	2.34869	1.90389	2.58874	5.09893	3.08676
AAEL026731	1.74895	2.5562	1.60922	1.79659	1.93119	2.08751	2.0785	2.37511	2.02433	2.47353	2.38627	2.66587
AAEL011822	0.472157	1.14212	0.909333	2.00893	1.85742	1.03175	2.02194	3.78094	2.95166	0.166747	0.263031	0.0991446
AAEL004240	0	0	0	0	0	0	0	0	0	0	0.0288824	0
AAEL004231	5.84315	6.32875	7.99014	4.62627	5.09599	6.49565	5.33526	7.32084	8.81934	9.84703	5.65518	4.461
AAEL021174	0	0.0612847	0	0	0	0	0	0	0	0	0	0
AAEL004243	2.86389	2.84598	3.39887	2.1743	1.99017	4.46725	3.73212	3.25682	3.14073	3.60106	2.97373	3.35626
AAEL004237	8.27079	7.36762	8.07842	11.6291	8.04062	9.2977	7.08799	7.49424	6.08935	8.79209	9.16004	8.46512
AAEL004228	9.88318	10.5124	10.7958	12.3881	11.3265	14.7433	12.3901	11.9916	11.0044	16.6991	12.5998	13.1091
AAEL004239	0.0643063	0.133331	0	0.0639606	0	0	0	0	0	0.467185	0.128966	0.388891
AAEL004236	9.11809	8.04023	8.4201	12.7443	9.3315	11.4182	10.8554	11.6053	7.91819	9.63829	10.8958	9.24887
AAEL004234	52.9857	62.7767	50.8686	73.8464	83.3599	75.9373	69.2028	78.1093	65.2061	68.5273	70.4672	67.2861
AAEL020477	20.4899	19.9589	16.2177	22.1765	18.9973	20.7716	18.7797	15.4977	15.5336	14.405	20.0996	16.6114
AAEL004227	48.5392	34.3584	52.3911	57.5116	36.7336	57.9531	51.2532	40.5579	39.9235	39.8505	55.2352	48.5331
AAEL026099	0.365026	0	0.451934	0.726129	0	0.763703	0.167482	0.151193	0	0.497234	0.183015	0.137968
AAEL028187	0	0	0	0	0	0	0	0.195748	0.0868945	0.0715295	0	0.0595422
AAEL027036	6.46477	6.08466	7.91032	4.90712	5.33772	5.86105	7.05118	5.80164	7.6011	7.33852	5.91391	6.02295
AAEL004238	14.9788	11.4021	16.22	18.972	9.31504	18.3928	14.8216	10.9748	9.37595	9.39439	14.2102	11.4539
AAEL004235	34.8622	22.7466	32.4727	51.0907	37.7541	64.7583	45.0997	45.8666	39.336	64.9736	52.9069	40.5156
AAEL004244	1.04741	0.950109	0.905048	1.67662	1.62524	1.54766	1.42671	1.3964	1.46243	2.05098	1.72314	1.64541
AAEL004242	113.986	133.101	85.1214	132.112	134.772	112.924	114.955	153.583	154.326	163.505	146.256	133.468
AAEL004229	45.861	86.0923	57.8759	41.2556	67.3551	43.0477	55.9767	76.8252	73.3509	98.7318	61.9672	54.177
AAEL022495	0.0531542	0	0	0.105737	0	0	0.0975533	0.0440325	0	0	0	0.0803623
AAEL026432	2.56506	8.87585	3.08993	4.37853	2.66401	4.61236	6.61612	14.7593	7.99216	20.1776	5.45705	6.05288
AAEL020674	0.123949	0	0	0	0	0	0.113741	0.102678	0	0	0	0
AAEL025312	0	0	0.0286633	0	0	0	0.031867	0	0	0	0	0.0525027
AAEL004245	0.312273	0.194238	0.0257747	0.0931786	0.053932	0.104534	0.831013	0.284553	0.10335	0.0850749	0.313133	0.0472117
AAEL021643	0	0	0	0	0	0	0.163256	0	0	0	0	0
AAEL025638	1.24438	2.02265	1.33143	1.29881	3.26351	0.539981	2.43887	2.39256	2.77949	1.03239	1.217	1.30068
AAEL027507	0	0	0	0	0	0	0	0	0	0	0	0
AAEL015451	0	0	0	0	0	0	0	0	0	0	0	0
AAEL022695	0.331745	0.859789	0.616092	1.23736	0.644566	0.694072	0.989377	1.44278	1.28093	0.451898	0.415822	1.37928
AAEL002895	3.49043	4.99695	5.28704	8.46934	7.19854	6.82648	6.08917	5.78288	5.31752	5.61961	6.00005	5.37372
AAEL017139	11.0558	12.7417	9.36808	31.293	20.8209	5.85655	9.22794	11.2534	13.8835	5.18026	8.13779	5.64577
AAEL002896	5.07394	3.51429	4.53698	9.65104	3.87791	9.38935	6.75666	5.09096	4.43944	3.3168	6.4476	4.98735
AAEL002916	0	0.1458	0	0	0	0	0.215096	0.038835	0.0517177	0	0.0470089	0.0354382
AAEL021084	3.83869	0.631332	0.898	5.33576	0.319077	10.9603	2.26674	0.58384	0.558604	0.677317	2.40149	0.48622
AAEL002888	9.90267	10.2394	10.708	9.26408	10.6947	8.99396	9.862	9.39033	9.51313	12.5249	9.8786	10.9675
AAEL002910	3.86278	4.43741	4.05	5.12962	3.73233	4.17625	5.47985	4.08203	4.97547	3.84919	4.14559	3.9144
AAEL016999	5.58753	4.79614	8.01367	5.47649	5.30333	7.45716	7.4145	5.47883	6.9369	4.51202	7.8408	7.3886
AAEL002903	4.46062	0.615795	0.666045	5.66286	0.329058	12.2963	1.56326	0.603478	0.50693	0.458005	1.70824	0.550694
AAEL002918	1.51892	0.668373	0.478029	0.989054	0.22647	3.36533	0.300826	0.226305	0.241102	0.88319	0.909474	0.702138
AAEL024657	1.43078	1.32876	0.811904	0.919079	1.23553	1.0976	1.14883	1.30871	0.460375	1.6783	0.866808	0.856249
AAEL002890	28.0021	29.1404	35.6259	32.3221	26.83	33.7334	32.4391	31.5594	27.8223	32.9772	31.9065	30.0663
AAEL002886	82.0844	78.0791	82.6712	96.2858	61.292	83.1324	95.5975	93.7365	100.038	109.087	82.2296	86.9496
AAEL015653	14.2741	21.9548	19.2511	23.987	29.0834	19.558	19.7762	23.4945	25.1645	24.0614	28.8606	24.4721
AAEL002917	109.156	158.657	153.733	115.872	129.633	164.094	195.341	238.661	154.847	236.503	113.274	112.375
AAEL002904	29.8966	39.9294	39.8313	38.1499	17.1836	68.0869	72.1588	84.7304	53.5556	65.212	38.1403	25.0706
AAEL002887	49.8911	38.4951	48.8824	86.9007	43.4546	71.3397	70.8208	62.9401	49.4117	47.1689	69.1105	49.3048
AAEL002905	9.01578	12.8598	13.8803	12.656	12.6445	10.4882	8.50799	13.666	12.274	14.8071	9.29706	13.534
AAEL002906	16.5441	18.4405	17.4806	17.3364	12.5356	18.0375	18.2461	16.3585	17.8943	19.8981	15.9746	15.6619
AAEL002892	3.97994	3.00069	3.81874	6.20964	3.63626	5.98497	4.29501	3.43725	2.5053	5.84437	5.59651	4.10261
AAEL002893	3.59152	4.32706	6.78341	6.50079	4.77785	6.30916	7.66037	6.1648	7.85291	3.55538	3.82852	4.8429
AAEL027103	0.713655	0.425406	0.60377	0.514619	0.18488	0.418068	0.458417	0.0886779	0.0984126	1.78224	1.39546	1.36218
AAEL002898	35.4753	51.8647	44.1359	23.4585	31.3636	32.2983	27.4262	35.5771	32.04	54.9913	33.2926	56.9248
AAEL002891	4.64143	5.60268	5.14298	6.19748	7.19253	7.87501	5.71781	6.00441	6.66354	3.40664	2.86903	3.07605
AAEL002913	21.8979	24.7038	23.8855	26.6282	17.1169	26.6502	23.8384	23.1648	22.4648	34.8374	26.3027	27.5663
AAEL025618	32.7464	53.9683	56.9448	43.288	56.6763	64.4126	70.8862	76.3958	77.8092	44.0984	46.3079	46.1232
AAEL002912	15.5702	22.1475	18.7915	14.5411	18.2529	16.6666	22.4702	25.0465	23.7181	20.0175	15.1138	15.1916
AAEL002900	77.7238	72.1107	64.8153	31.5082	37.0263	44.2097	31.5671	36.85	32.4372	73.176	63.397	84.4212
AAEL026043	7.82201	9.90943	8.86757	13.4174	8.69611	9.13742	9.67339	10.1155	6.93604	10.7223	13.0546	11.0931
AAEL024538	0	0	0	0	0	0	0	0	0	0	0	0
AAEL026820	0.069971	0	0	0	0	0.117114	0.192625	0.34778	0.0771916	0.0635423	0.140327	0.105787
AAEL026617	0.101251	0.104965	0.167142	0.604239	0.349735	1.27101	0	0.587127	0	13.9761	8.83304	17.6805
AAEL020163	0.142236	0.0184318	0.02935	0.141472	0.0460598	0.252947	0.179468	0.0589136	0.0392285	0	0.0713137	0.107521
AAEL028831	1.37553	0	0	0	0	0.575572	0	0.569738	0	0	0	0
AAEL025636	0	0	0	0.51201	0.345744	0.430803	0.262434	0.0947637	0.1893	0	0.573547	0.259425
AAEL022138	0	0	0	0	0	0	0	0	0.0756891	0	0	0
AAEL001461	0	0	0	0	0	0	0.0603171	0	0	0	0	0.149064
AAEL001447	21.5062	19.3306	23.1183	33.3652	21.2889	31.7669	29.7284	30.3957	20.5996	30.7955	33.4806	26.2663
AAEL023497	41.7211	47.8021	51.4529	42.6434	47.1308	40.5552	49.2702	53.6969	61.5317	56.2078	45.4815	47.3914
AAEL027592	0	0	0	0	0	0	0	0	0	0.121363	0	0
AAEL018235	9.75743	7.46478	9.35819	14.7426	11.1608	16.5664	12.7952	11.7934	9.55933	9.30428	10.8123	9.37798
AAEL001449	2.60223	1.67443	2.37005	2.23124	2.98325	2.14019	3.37603	3.4565	2.72228	3.74844	2.33945	2.40802
AAEL024973	3.86867	4.21113	5.58803	5.98559	5.08535	5.16216	5.64066	5.32349	5.78537	5.87491	4.69828	5.03658
AAEL001446	13.1451	14.2553	15.6497	24.6024	23.5744	19.9062	14.3601	18.3662	16.9296	18.2269	15.3882	14.2413
AAEL001442	7.62116	2.52217	4.02225	15.7435	1.92372	19.6061	8.14341	3.21736	2.43336	3.30742	8.52391	3.10767
AAEL027247	0.0794318	0.041173	0	0	0.0342962	0	0	0	0	0	0.0398252	0.0300227
AAEL022657	1.75795	2.30107	1.92001	2.73756	2.25409	2.09533	1.46652	2.10351	1.3125	6.36964	3.13385	2.16114
AAEL001451	17.0938	14.9368	18.5071	14.3308	14.6139	17.623	17.9157	17.515	17.1648	15.6394	19.3635	15.983
AAEL025447	0	0	0	0	0	0	0	0	0	0	0	0
AAEL001448	30.3649	22.7762	30.9624	36.9928	24.6748	33.8287	33.0292	31.6843	26.9893	22.7833	34.1363	29.2877
AAEL001457	50.6219	56.1483	51.2963	67.0945	49.7059	50.1394	69.0811	64.5803	61.7797	40.3673	63.72	56.3794
AAEL001464	10.0042	8.74049	8.70741	9.72092	9.97918	8.95143	12.6445	13.5169	9.76398	10.0754	10.936	10.2102
AAEL001459	1.73897	1.32099	2.22723	2.34096	1.50167	2.39623	2.02221	1.94971	1.90188	2.05568	1.45814	1.63185
AAEL021235	3.24749	2.37087	3.09573	1.27382	1.46141	1.30145	2.4344	2.3113	2.27067	0.166148	1.10076	0.311184
AAEL020264	0.585231	0.360417	0.196087	0.610902	0.105077	1.10076	0.28181	0.1392	0.217339	0.0841921	0.278895	0.148926
AAEL025183	0.486177	0.144004	0.974552	0.0690807	0.179928	0.116248	0.573606	0.632886	0.842834	0	0.069645	0.0525027
AAEL025981	0	0.161062	0	0	0	0	0	0	0.171395	0	0	0
AAEL009151	2266.41	2414.72	1777.29	1699.38	2472.74	1511.67	1550.38	1848.45	1896.66	1623.62	1397.35	1556.41
AAEL009153	2.04032	2.71176	2.02951	3.64243	5.8278	4.1155	4.17665	6.11068	6.00233	6.5563	4.35417	5.81348
AAEL023309	2.22801	2.45411	3.13201	2.42379	2.31478	3.23386	3.51403	4.81604	5.22311	4.58407	2.0596	2.84215
AAEL024110	7.309	7.67069	6.03277	2.42324	2.49347	2.26545	2.07008	2.91523	3.08594	4.17915	4.43366	2.66025
AAEL025687	4.24153	6.94856	7.77981	3.3854	5.51668	3.19905	2.35455	3.99081	2.71511	4.04205	2.62543	3.95842
AAEL009149	3.15481	2.82958	3.68648	0.634621	0.673421	0.919612	0.780672	0.55792	0.469263	2.51086	1.0308	1.55416
AAEL009160	236.899	287.683	268.478	307.762	329.926	238.328	258.812	297.987	297.675	261.924	229.689	239.833
AAEL009155	0.254202	0.301175	0.569501	0.108358	0.219513	0.243126	0.133296	0.120331	0.440683	0.0989346	0.182073	0.219612
AAEL009158	4.86644	4.65259	6.3821	2.04367	4.06227	3.12232	4.46566	6.22615	6.08445	8.34762	5.80157	6.37644
AAEL009150	23.9059	22.4299	28.0715	34.9196	33.2337	32.039	36.4078	41.5705	29.5634	38.5983	38.674	37.5125
AAEL025633	0	0.317173	0.505054	0	0.616463	0	0	0.168964	0.450029	0.0926132	0	0.0770926
AAEL009154	14.2588	15.6578	18.8102	13.5674	9.7152	16.8819	14.7107	13.9114	11.4113	21.9119	14.9799	12.5389
AAEL022328	5.34268	9.15318	4.57802	7.29042	6.88269	8.60119	3.8607	6.4458	5.50055	7.87925	4.88295	5.68393
AAEL020694	0	0.190442	0	0	0	0	0.50572	0.304355	0	0.333649	1.10525	1.2498
AAEL009156	12.2558	13.9966	16.4896	17.4921	20.9516	16.0936	11.6122	13.5781	11.8167	14.2516	10.7408	14.4995
AAEL009157	10.2045	7.53575	9.89396	17.2149	9.12098	17.5456	8.82904	8.77722	5.73845	9.57388	13.4619	10.1484
AAEL020206	0	0	0	0	0	0	0	0	0	0	0	0
AAEL017149	1.40233	1.96457	2.62778	1.3571	1.44007	1.33217	1.56508	2.63733	1.88155	3.13211	2.01428	1.94825
AAEL024404	0.63367	0.164229	0.784537	0.472698	0.683997	0.265151	0.436113	0.262463	0.174765	0.719313	0.158853	0.239507
AAEL001229	0	0	0	0	0	0	0	0	0	0	0	0
AAEL001228	7.19956	7.72804	8.77749	11.9945	7.61594	11.3473	12.2773	11.5678	12.0627	9.46662	10.9795	8.87793
AAEL017296	0.0697546	0.325412	0.259086	0.346899	0.451768	0.262691	0.32005	0.260029	0.346288	1.10855	0.314759	0.395475
AAEL021496	0	0	0	0	0	0	0	0	0	0	0	0
AAEL026835	5.36374	4.57139	5.45947	10.6057	4.00828	8.15748	6.27082	5.06277	5.26294	5.64373	6.5809	5.58488
AAEL028829	0	0	0	0	0	0	0	0	0	0	0	0
AAEL001231	1.18397	0.715989	0.521194	1.23649	0.579363	1.99819	1.93753	0.874542	0.783692	0.537597	1.34553	0.55938
AAEL018743	0	0	0	0	0	0	0	0	0	0	0	0
AAEL022461	0	0	0	0	0	0	0	0	0	0	0	0
AAEL026167	0.0805666	0.125284	0.0997482	0.0400668	0.139144	0	0.0739315	0	0	0.0365822	0	0.0609031
AAEL015051	4.32826	8.3044	6.95838	7.99959	5.27171	7.0552	13.9606	13.8068	11.9017	10.8531	15.4173	10.4749
AAEL021466	0	0.0865517	0	0	0.0360478	0.104804	0.842742	0.48413	0.690782	0.113727	0	0.031556
AAEL015052	10.3949	13.4554	15.0266	7.14021	13.7869	11.3426	14.2292	15.557	17.5499	13.1428	10.4811	13.5451
AAEL020191	0.358453	0.265431	0.295863	0.577233	0.221098	4.21401	1.2844	0.551459	0.790887	0.279017	0.342323	0.670967
AAEL027459	8.93449	7.1128	9.83258	8.96146	13.8354	11.4837	12.9034	11.4298	11.6448	12.1533	8.42984	9.91711
AAEL005829	60.6256	53.1617	76.3778	57.6525	65.8364	67.9615	81.7123	84.5931	72.0367	63.8645	54.8318	53.3182
AAEL005827	1.14097	0.399397	0.317992	2.06334	0.230323	4.74945	0.367132	0.331424	0.474061	1.27836	1.50072	0.761689
AAEL005831	9.30037	9.82281	9.29252	10.8848	11.8053	10.4459	14.855	15.0901	13.7316	12.3831	9.9921	10.255
AAEL018353	4.74689	5.37252	5.42774	2.2524	3.15896	1.6036	3.07715	4.18482	3.45914	4.42942	1.09173	1.84355
AAEL005837	6.93604	7.87531	7.49694	7.09587	7.51543	7.89148	7.24377	8.07142	7.48784	7.7685	7.93215	7.57767
AAEL005830	44.5443	57.2428	54.1528	44.3049	57.5773	50.1114	49.2778	47.37	59.8616	72.9968	44.1599	53.7573
AAEL025523	0	0.142425	0	0	0	0	0	0	0	0	0	0.0519272
AAEL022610	4.71409	2.62231	4.31802	14.3522	6.8012	11.2099	13.2413	7.9531	7.03978	5.58615	8.12824	4.43271
AAEL027286	0.311583	0.107672	0.0857259	0.36156	0.313908	0.217297	0.571846	0.215094	0.171869	0.235797	0.416588	0.235537
AAEL005834	0.303458	0.0725981	0.0770682	1.36983	0.282205	0.371167	0.642616	0.154697	0.128759	0.105992	0.631994	0.229395
AAEL025068	0	0	0	0	0	0	0	0	0	0	0	0
AAEL012805	0.379917	0.0437617	0.139369	0	0	0.105981	0.11621	0.139876	0	0	0	0.0638207
AAEL027718	0.913305	0.946812	1.69612	0	0	0	0	0	0.0839628	0	0	0.0287667
AAEL005838	5.09759	6.54994	7.88166	5.21302	6.47894	5.58792	6.32488	7.82111	7.40578	6.12886	4.13969	6.16009
AAEL017572	3.88065	1.91258	2.75672	4.42927	0.961376	3.67353	1.45945	1.1594	1.01764	2.02203	3.34909	0.769447
AAEL027418	0.0806818	0	0.033297	0.0401241	0	0	0	0.0334181	0.0445039	0	0.0404519	0.0304951
AAEL005840	2.75175	1.61951	2.30676	4.19097	2.63614	3.41833	3.82715	3.83483	3.0041	2.55099	2.85992	2.69769
AAEL025706	0	0	0	0	0	0	0	0	0	0	0	0
AAEL004705	2.47458	1.82059	2.63548	1.58793	2.65389	2.57195	2.49054	3.80228	4.71137	3.7333	1.72097	2.7456
AAEL024430	0.195294	0.269945	0.250746	0.107914	0.0749528	0.145277	1.19474	0.719023	0.909667	0.0591171	0.108795	0.114823
AAEL023974	0	0	0	0	0	0	0	0	0	0	0	0
AAEL018723	0	0	0	0	0	0	0	0	0	0	0	0
AAEL004701	3.26877	0.900791	2.08327	4.1566	2.14383	4.22452	8.96073	9.25458	8.07946	4.24601	5.10335	3.75338
AAEL004692	0.0205902	0.0213456	0.016995	0.0614387	0	0	0.037789	0.0852839	0.022715	0.112191	0.0619406	0.108954
AAEL026954	0.102539	0	0	0	0	0.0858125	0.0940946	0	0	0	0	0.155026
AAEL025650	3.37491	4.86446	3.70194	4.60821	3.61739	5.14087	2.2684	4.24268	2.62909	5.22905	3.0725	2.42813
AAEL004691	136.292	163.017	145.307	177.706	217.556	125.923	123.3	144.432	159.366	148.328	123.456	137.273
AAEL004702	15.4844	13.2825	17.2548	12.4495	3.80148	18.4297	17.2641	13.9611	13.9776	15.3844	15.9333	14.0314
AAEL004688	17.129	12.8472	17.1114	9.81897	2.90208	20.1619	14.3402	15.0943	9.07178	21.2586	20.8726	17.2196
AAEL026452	5.40789	7.35111	5.73894	5.46116	5.8374	6.99641	6.0006	5.59982	5.17456	5.58756	5.33977	6.00688
AAEL004698	1.11097	0.818337	1.30309	0.814213	0.757396	3.05838	0.670711	0.968761	1.16112	1.3275	0.908815	0.906128
AAEL003103	212.055	164.561	201.559	219.523	171.141	222.704	233.575	211.118	171.647	203.146	235.651	202.864
AAEL022268	10.921	10.6967	14.0472	16.5162	11.662	18.3656	15.1115	14.1411	11.839	25.764	14.7857	12.748
AAEL026922	37.855	46.3245	34.8601	42.9289	38.9205	35.5874	44.5992	42.9625	40.9739	28.595	47.594	42.005
AAEL013866	9.34389	8.37122	11.1506	11.9326	7.20547	12.7646	11.3502	10.2887	8.95068	11.3372	11.2075	9.42753
AAEL013870	13.4126	11.9845	13.5746	15.3098	13.1265	13.2825	17.2311	15.5817	15.7479	10.7592	13.8978	14.5326
AAEL013869	14.2912	18.5593	16.8376	14.4055	16.7201	15.3358	18.8253	16.6443	18.648	16.3623	11.5184	16.1178
AAEL014695	5.45145	4.91979	5.47716	11.6673	5.88442	12.4645	8.60549	7.04272	5.78133	7.21962	9.01314	7.02769
AAEL027589	2.80095	2.46869	3.25567	4.02755	2.63614	5.1446	4.2164	3.815	3.9001	3.35337	3.13475	3.47338
AAEL018994	0	0	0	0	0	0	0	0	0	0	0	0
AAEL024424	0.991346	0.152254	0.212138	1.16861	0	1.90508	0.202156	0.273741	0.162022	0.433461	0.515446	0.277553
AAEL018967	0	0	0	0	0	0	0	0	0	0	0	0
AAEL028896	0	0	0	0	0	0	0	0	0	0	0	0
AAEL016841	2.03843	0	0.560833	0	0	0	0	0	0	0	0	0
AAEL021819	0	0	0	0	0	0	0	0	0	0	0	0
AAEL016840	4.07686	2.81762	1.6825	0	2.34702	0	0.623519	1.12575	3.74798	1.2341	0	1.02728
AAEL024353	0.106812	0	0	0	0	0.178776	0.0980152	0.353928	0.117834	0	0	0.322971
AAEL016838	0	0	0	0	0	0	0	0	0	0	0	0
AAEL011586	0.0796241	0.318389	0.159608	0.520432	0.294679	0.333177	0.156571	0.141343	0.112938	0.227255	0.114062	0.111783
AAEL016837	0	0	0	0	0	0	0	0	0	0	0	0.584003
AAEL018971	0	0	0	0	0	0	0	0	0	0	0	0
AAEL016781	0	0	0	0.675825	0	0	0	0	0	0	0	0
AAEL025378	0.609393	0	0.0914522	0.66122	0.0478395	1.29815	0.305022	0.137677	0	0.553405	0.722174	0.502541
AAEL027781	0	0	0	0.0910609	0	0	0	0	0	0	0	0
AAEL011580	15.3693	20.4103	19.3955	22.8669	31.1508	13.3937	11.889	17.7825	15.9745	22.3778	18.7232	22.2763
AAEL026076	0.0454445	0.0471117	0	0	0	0	0	0	0	0	0	0
AAEL011578	2.54421	2.31263	2.1304	2.76892	2.06965	3.07034	1.86098	1.63415	1.46439	1.49008	1.38653	1.43547
AAEL022235	0	0	0	0.214097	0.18588	0	0	0	0	0	0	0
AAEL020996	0	0	0	0	0	0	0	0	0	0	0	0
AAEL011583	15.0925	13.7311	15.3342	13.59	8.93947	27.8281	8.47608	7.3918	5.15266	25.3227	14.3651	13.7013
AAEL022050	0.225286	0.155701	0.805778	1.12038	1.2321	1.57113	0.758019	1.30638	0.0828448	1.97768	1.43074	0.794741
AAEL024547	0.0435495	0	0	0	0.0752132	0	0	0	0.0480436	0.0395484	0	0
AAEL024283	8.22458	7.43579	6.68343	10.1687	10.6679	18.2365	5.47235	7.1357	7.71459	7.77831	7.37256	6.0418
AAEL024219	0.0368846	0.0764757	0	0	0.0318513	0.0926034	0	0.0305549	0	0	0	0.11153
AAEL022397	9.71933	8.12846	10.5502	11.2715	9.46858	13.5507	12.6288	11.8572	9.7537	11.1071	11.4045	9.52356
AAEL006287	0	0	0.0140124	0	0	0.0142074	0	0	0	0.015417	0.0340468	0.0256666
AAEL028805	0	0	0	0	0	0	0	0	0	0	0	0
AAEL006293	0.414212	0.330314	0.157794	0.443677	0.330173	0.453303	0.467815	0.263946	0.316355	0.839118	0.575103	0.216774
AAEL028686	0	0	0	0	0	0	0	0	0	0	0	0
AAEL016454	0	0	0	0.779076	0	0	0	0	0	0	0	0
AAEL028913	0	0.812023	0	1.55815	0	0	0	0	0	0	0	0
AAEL016456	0	0	0	0	0	0	0	0	0	0	0	0
AAEL016457	0	0	0	0	0	0	0	0	0	0	0	0
AAEL028933	0	0	0	0	0	0.655512	0	0	0	0	0	0
AAEL016458	0	0	0	0	0	0	0	0	0	0	0	0
AAEL016459	0	0	0	0	0	0	0	0	0	0	0	0
AAEL018876	1.54511	0.800899	0	0.768404	0	0.646533	0.708932	0	0.85228	0	0.774682	0
AAEL006294	9.8081	11.4389	13.2395	9.90782	15.2189	13.1245	15.1412	16.0806	17.5266	14.1491	9.78387	15.3306
AAEL021386	43.9869	48.6577	50.7748	38.0882	49.6908	46.1343	55.2473	61.4771	58.1048	62.5963	44.2311	56.6881
AAEL027241	0	0	0	0	0	0	0	0	0	0	0	0
AAEL027213	5.067	5.78129	6.16201	3.01193	4.60856	6.17248	6.71318	6.2341	6.5491	4.76483	4.11887	4.8729
AAEL005790	81.933	223.984	64.6177	142.235	241.041	95.8738	168.67	96.0981	135.443	146.172	179.047	62.9729
AAEL016413	0	0	0	0	0	0	0	0	0	0	0	0
AAEL005777	2.71375	3.88748	3.86892	5.54555	7.66938	7.06095	6.02189	7.35724	6.53191	9.58883	4.99714	5.37099
AAEL005768	453.284	873.624	448.378	56.3935	38.6089	238.445	613.414	1249.59	730.627	1220.19	768.287	540.54
AAEL005787	2.01532	1.71859	1.69026	2.7481	4.21042	2.82909	2.29678	2.96198	2.79705	1.44642	1.07562	1.96575
AAEL005789	11.7141	19.4051	13.1574	16.0353	18.354	11.9255	16.2348	16.8567	16.1203	18.5888	15.5003	22.1377
AAEL026430	7.4835	14.1887	14.4204	13.3866	10.4429	8.54878	8.92997	11.9978	7.72212	14.9614	7.27583	6.86159
AAEL005773	1.13841	1.01158	0.939634	1.99499	0.858229	1.63321	2.12248	1.22746	1.61472	0.722033	1.70326	1.27036
AAEL005770	3.54059	6.39714	5.09327	11.8727	15.2872	6.64566	8.49383	8.799	10.0997	4.22582	7.25283	6.46174
AAEL005772	561.997	1376.07	503.914	479.928	864.503	348.374	893.301	886.738	822.282	457.717	729.249	1311.54
AAEL023110	0.282883	0.10664	0.0636788	0.48599	0.0444146	0.40891	0.117994	0.0639104	0	0.0700617	0.232087	0.116641
AAEL028800	0	0.531506	0.846349	0	1.77093	0	0	0	0	0	0	0.387565
AAEL005774	0.534432	0.11664	0.193471	0.559536	0.0890617	2.0401	0.40438	0.124272	0.134466	0.374641	0.705134	0.489048
AAEL023462	0	0.0941476	0	0	0.0784228	0.152003	0	0	0	0.082472	0.364263	0.411905
AAEL012458	0.520864	0.310485	0.386925	1.11384	0.393563	0.588463	0.442121	0.399119	0.445327	0.49666	0.626757	0.383896
AAEL016807	0	0.800899	0	0	0	0	0	0	0	0	0	0
AAEL020378	11.5168	11.0572	14.4221	14.9779	12.6963	15.4176	15.0535	15.5237	11.1771	13.873	15.0805	12.2811
AAEL019747	23.1115	19.1446	32.4475	45.2414	27.8039	42.6931	36.3279	28.8097	27.6721	30.6454	33.8387	27.279
AAEL012460	7.90081	8.91036	11.0507	9.04203	9.10638	9.40618	9.43428	10.3241	10.5396	12.5486	9.04961	9.94585
AAEL012453	0	0	0	0	0.0625168	1.69642	0.132868	0.0299862	0	0.0328723	0.108893	0.16418
AAEL012463	3.0587	1.7649	2.50445	6.85421	2.86288	7.54632	4.89602	3.59321	2.21062	3.35467	4.61497	2.53386
AAEL025589	0	0.0572071	0	0.054886	0.190609	0	0	0	0.0608771	0	0	0
AAEL028013	21.7929	25.6365	17.0847	22.048	21.479	13.3953	21.7417	27.5923	24.3276	25.5422	26.1252	21.1094
AAEL012456	7.96624	5.60551	9.76636	10.8519	8.16231	14.3813	8.00458	7.93268	6.31423	12.9318	9.86448	8.2061
AAEL021904	0.350487	0.355088	0.302438	0.673439	0.509017	0.326645	0.350861	0.402518	0.281204	0.38339	0.55114	0.511827
AAEL012465	6.37291	6.73426	7.69727	8.44339	6.5444	8.15443	7.74474	7.5622	6.75912	7.77612	5.77361	6.65896
AAEL012457	0.721184	1.89403	0.476206	1.05205	0.830359	1.40826	4.67665	10.0367	5.30404	2.09576	2.65162	2.83488
AAEL012455	2.36681	3.29708	2.83874	16.405	22.9611	6.31355	3.39358	4.44209	3.67179	4.03004	3.04082	4.10946
AAEL005726	7.4569	5.55781	6.94722	11.9489	6.6378	12.4697	9.13819	7.93016	6.07845	7.21997	9.86368	6.78681
AAEL005719	7.02052	6.1695	8.19312	7.90766	6.56434	9.55221	8.10625	7.18302	7.745	7.85327	7.01652	7.13465
AAEL005717	6.11251	7.49253	8.40868	5.23845	6.83866	5.91972	8.25493	8.02526	8.10044	8.30893	5.82094	6.97459
AAEL025445	0.0783286	0.649618	0.193955	0	0	0	0	0	0	0.284528	0.157088	0.0592114
AAEL021969	0	0	0	0	0	0.870791	0.381934	0.517179	0.229581	0	0.208678	0.314629
AAEL005722	2350.64	2825.86	2032.37	1939.94	2700.67	1821.76	1781.63	2169.1	2244.67	2119.96	1786.35	1967.37
AAEL023014	0.122071	0.126549	0.151134	0.607072	0.896006	0.204315	0.280043	0.252806	0.202001	0.22171	0.244813	0.0922775
AAEL022542	4.40713	3.92425	4.51304	7.73013	3.52147	5.34102	5.50411	4.71124	3.59096	3.91919	5.33611	4.53416
AAEL025039	0	0	0	0	0	0	0.0505885	0	0	0	0	0.0416737
AAEL021344	0	0.0694366	0	0	0	0	0.122926	0.11097	0.369456	0.182477	0.0671636	0.25316
AAEL026762	0	0	0	0	0	0	0	0	0	0	0	0
AAEL005714	0	0	0	0	0	0	0	0	0.0381462	0	0.0346731	0.0261387
AAEL014335	9.69269	8.17701	8.45097	18.3609	7.32211	11.2851	7.87834	7.91626	6.84414	14.6152	12.5941	10.6867
AAEL024746	15.7736	20.995	22.0806	21.9959	19.9867	19.237	16.9476	21.8983	17.7511	44.5208	23.4076	22.2299
AAEL006159	0	0	0.149196	0	0.0780458	0.151272	0.248808	0	0	0.164151	0.271883	0.136642
AAEL006157	0	0	0	0	0	0.0184651	0	0	0.0243413	0	0	0
AAEL022260	0	0	0	0	0	0.0425197	0	0	0	0	0	0.0384074
AAEL018112	1.22815	1.17135	1.48676	1.3437	0.678754	1.61023	1.68299	1.12591	1.20133	2.1637	1.28079	0.829372
AAEL025428	0	0	0.0439143	0.370429	0.0459439	0.311677	0.634695	0.969629	0.176084	0.193265	0.373455	0.201095
AAEL006169	538.694	541.595	506.834	464.623	529.799	442.391	585.593	507.041	633.358	498.07	542.92	596.563
AAEL006166	9.95752	8.26741	8.83707	5.30259	9.66402	7.30077	5.37736	6.3143	6.41607	8.08239	6.05281	7.36071
AAEL006158	350.385	373.949	484.783	390.988	462.001	432.983	518.911	568.882	434.899	514.795	444.695	469.467
AAEL006161	2.95151	3.9542	2.84842	5.28417	3.80351	4.33208	4.45851	4.43863	4.25797	5.03079	3.14176	4.70259
AAEL006168	3.30211	5.0448	4.41105	5.79085	4.80252	5.27238	9.05063	12.3095	10.3534	8.04922	7.45019	11.7255
AAEL006167	3.74923	3.53557	4.80965	5.14434	3.60817	4.46074	4.4353	4.60262	4.48497	6.48137	4.46163	4.43908
AAEL021550	0	0.116698	0	0.111963	0	0	0	0.279751	0	0	0	0.0850942
AAEL028054	0.530375	0.916389	0.437767	0	0.305333	0.813739	0.081116	0.366132	0.195036	0.0802745	0	0.0668216
AAEL006164	0.53711	0.417612	0.221663	0.267112	0.347861	0	0.492877	0.222469	0.148134	0.365822	0.269294	0.20301
AAEL006160	1.82583	1.38064	1.70205	2.94835	1.4561	2.39984	2.46391	2.00184	1.564	1.47276	2.44472	2.0216
AAEL019809	0.177472	0.0204425	0.0162759	0.0588393	0	0.231034	0.0361902	0.0490054	0.021754	0.0537222	0.05932	0.0596254
AAEL018130	6.5676	7.33566	9.18044	8.82914	6.97029	7.49973	7.83474	7.89757	6.3572	9.8313	8.6251	7.3189
AAEL007040	1.70771	1.68294	1.21811	1.74047	1.00132	2.01138	1.54772	1.18761	1.46528	0.804125	1.64899	1.64154
AAEL007030	15.1365	15.5346	14.5303	14.3422	9.51155	14.6171	14.649	16.5702	11.9688	15.0854	16.4637	12.8907
AAEL027019	3.20704	2.64465	3.65475	4.02351	3.43028	5.1238	5.11668	4.61902	4.54311	5.56003	4.29391	5.82663
AAEL007038	45.9422	43.1004	47.4776	49.0955	34.3209	46.5508	46.8946	46.0425	39.9528	55.2611	53.0352	48.8345
AAEL007034	216.635	191.975	208.44	294.321	243.797	200.175	249.695	231.978	193.81	141.581	241.597	214.592
AAEL017524	0	0	0	0.141579	0.0491677	0.0476495	0.0261242	0.0707499	0.0628132	0.0258532	0	0
AAEL023808	0.157094	0	0.129663	0.0781246	0	0.131468	0.36039	0.325338	0.259957	0	0	0
AAEL007029	31.6398	26.7532	25.0156	30.998	25.8232	27.0951	28.5988	35.4987	25.4522	24.4711	30.8869	26.1225
AAEL007039	0.0870318	0	0	0	0	0	0	0	0	0	0.0872712	0.0657904
AAEL017056	0	0	0	0	0	0	0	0	0	0	0	0.0664053
AAEL021618	3.40721	0.327309	0.716642	5.62636	0.340802	11.6368	1.89528	0.446806	0.536974	0.872103	2.40084	0.805507
AAEL026636	0	0.0435661	0	0	0.0362895	0	0.23138	0	0.370888	0.11449	0.0842798	0.0317677
AAEL023166	10.7445	10.789	10.6779	12.7954	10.0688	12.4797	11.8714	12.2733	12.4911	12.7546	11.3055	9.56083
AAEL003032	4.5657	3.97024	4.51093	5.44939	3.94265	7.27685	6.06567	3.87251	4.81132	5.00022	4.46893	4.62587
AAEL003039	84.7075	94.7524	75.6258	104.923	110.181	86.8821	68.0777	101.645	71.4797	79.2038	74.3593	62.331
AAEL027555	0	0	0	0	0	0	0	0	0	0	0	0
AAEL024372	0	0	0	0	0	0	0	0.0535763	0	0	0	0
AAEL023049	0	0.170952	0	0.123012	0	0	0.0378304	0.0683019	0.0454799	0.037438	0	0.0623278
AAEL021920	0	0	0	0	0	0	0	0	0	0.061705	0	0
AAEL026584	0	0	0	0.0680746	0	0	0	0.0566972	0	0	0	0.0517381
AAEL003046	454.307	278.244	383.148	363.433	330.265	419.991	289.29	212.248	276.917	312.843	347.655	361.924
AAEL020005	4.13764	5.58215	4.44439	2.14226	3.52406	4.6011	7.02163	8.31073	7.62855	10.243	4.4332	4.32749
AAEL020006	14.5029	10.5871	14.0711	29.8397	12.2843	25.6122	22.605	16.3522	12.3281	16.7408	23.9	13.738
AAEL020007	0.341957	0.218155	0.195402	0.104652	0.136289	0.220135	0.313795	0.326855	0.116075	0.692742	0.290144	0.477226
AAEL020589	11.3297	20.3586	15.17	17.1536	33.6991	11.3778	19.8691	30.2419	19.4426	12.2322	5.42796	10.2774
AAEL003043	7.01765	4.52645	6.64558	11.2139	6.53262	10.3819	8.51559	6.90148	5.58163	6.30663	8.73217	7.04254
AAEL003026	7.62091	0.934469	2.0742	13.2219	1.54106	26.5092	3.41727	1.76495	1.31585	1.41391	6.90235	1.73447
AAEL026862	37.1233	24.3642	40.4411	30.5339	24.5785	44.4406	44.5135	23.3761	24.2676	18.1672	36.7362	32.5197
AAEL003047	9.3891	7.23909	9.91998	17.3573	9.95004	15.7877	16.287	13.285	9.83805	9.4726	15.7081	11.1667
AAEL003045	3.26377	3.71095	3.44701	2.37359	2.78808	2.52578	1.28817	1.51174	0.735602	4.97172	1.19649	2.01621
AAEL020613	0.0548072	0.0568179	0	0.109025	0.23664	0.183467	0	0.408617	0	0.348402	0.219832	0.414307
AAEL016282	0	0	0	0	0	0	0	0	0	0	0	0
AAEL003035	1130.12	825.397	900.117	741.439	752.547	934.063	1111.25	946.705	940.358	398.903	1078.91	1028.07
AAEL027482	3.7287	3.55948	3.78292	6.55197	3.71627	5.26577	6.97156	5.67572	4.2506	2.8641	6.13813	4.50985
AAEL025550	0.158864	0	0	0	0	0	0	0	0	0	0	0
AAEL003036	5.60447	3.06137	5.61121	5.74933	4.06923	9.14913	6.26144	5.36097	4.38066	5.44332	7.95102	4.94906
AAEL023790	0.365263	0.454396	0.120594	0.87192	0.126167	0.305679	0.0670363	0.302581	0	0.0663408	0.732536	0.662677
AAEL020816	0.0551286	0.114302	0.0910052	0.219329	0	0.553629	0.505885	1.27871	1.15554	1.95248	1.60313	1.5836
AAEL003019	13.9178	19.1752	19.2333	18.3521	22.0014	16.5037	22.8391	32.4851	23.5062	29.7245	21.3206	19.4655
AAEL003034	6.03818	6.22841	6.77804	5.73547	5.18812	7.15028	6.20581	5.5522	6.82782	7.32036	5.35849	6.5272
AAEL003022	14.4839	10.8825	16.6556	15.7074	16.6677	20.391	17.7827	19.2153	15.5541	17.0391	17.0859	15.3937
AAEL017455	335.846	212.128	293.326	392.124	303.083	374.646	383.155	310.518	271.884	262.402	316.616	377.441
AAEL027824	0.0343254	0	0	0.0341409	0.0296412	0	0	0.0568697	0.0378676	0.0311717	0	0.0778433
AAEL003049	0.834887	4.54396	0.930294	3.9444	4.93855	1.85154	0.65121	1.62529	0.967095	91.0196	1.50693	0.915125
AAEL003020	0	0.0686216	0.0273176	0.0987561	0.114321	0.110791	0.0607418	0.0548339	0	0.120223	0.132751	0.200151
AAEL024102	0	0.163769	0.13039	0	0.0682081	0.0661021	0.0724818	0.0654321	0	0.0717299	0.158408	0.119418
AAEL020607	0	0	0	0	0	0	0	0	0	0	0	0
AAEL003041	3.23268	3.35128	3.05399	2.7117	2.89244	3.03129	4.00292	4.51698	2.27726	40.2506	3.00724	2.26704
AAEL022352	3.75542	5.75516	2.88405	5.78149	3.44034	3.4161	2.69698	4.40945	3.20629	21.3816	5.17382	3.82628
AAEL026977	0	0	0.0130573	0	0.0273215	0	0	0	0.0523561	0.0143661	0.0634522	0.107627
AAEL022522	1.42776	1.52789	1.95776	1.07652	0.954523	0.655245	1.0566	1.64058	2.00698	0.878332	0.831304	0.713728
AAEL026796	1.14594	3.83972	2.68553	4.78301	2.38555	3.57915	0.976454	3.30555	0.970721	2.89897	0.902858	1.23751
AAEL013434	13.7811	21.0005	17.6747	14.8765	17.3265	17.227	20.2339	24.908	21.2846	42.7259	26.4784	24.0116
AAEL013433	3.49107	3.71785	4.32224	2.96724	5.50862	4.01054	5.59167	6.91444	6.12711	4.89959	4.26445	3.11884
AAEL002740	7.19429	5.94944	6.30666	10.1988	6.25538	8.70582	7.1178	6.2885	5.98446	3.04888	8.42472	6.73864
AAEL002745	0.658464	0.0922462	0.0587557	0.814232	0.107575	2.12974	0.522583	0.25062	0.27486	0.460597	1.01718	0.363228
AAEL022967	0.135163	0.140121	0.0557809	0.168045	0.145897	0	0.248062	0.195943	0.0372777	0.306861	0.37272	0.229892
AAEL028908	0	0	0	0	0	0.396612	0	0	0	0	0	0
AAEL025842	0.248678	0.220972	0.293223	0.123671	0.153388	0.148652	0.374897	0.250146	0.293936	0	0.0178116	0.0537099
AAEL021220	0	0	0	0	0	0	0	0.0441574	0	0	0	0
AAEL026511	0	0	0	0	0	0	0	0	0	0	0	0
AAEL002754	1.6405	0.403124	0.27081	1.5229	0.104936	4.52545	0.981293	0.221462	0.227899	0.154495	1.06012	0.128604
AAEL024699	0	0	0	0	0	0	0	0	0	0	0	0
AAEL026214	22.944	26.9502	29.181	27.6237	25.4954	23.2215	20.4115	33.1009	25.146	53.0101	31.4121	28.9952
AAEL010598	5.94059	5.44731	6.61495	7.11831	5.17031	7.35942	7.09677	6.6261	5.74517	5.49391	7.02011	5.79902
AAEL028942	0	0	0	0	0	0	0	0	0	0	0	1.55971
AAEL028751	0	0	0	0.40355	0.350364	0.339546	0	0	0	0.736908	1.62739	1.84024
AAEL022960	0	0.211067	0.168048	0.202504	0.351629	0	0	0	0	0.369784	0.408316	0
AAEL022931	57.5741	58.7207	55.9199	62.6135	52.1759	61.6398	54.4291	47.7958	44.9804	56.035	65.2046	56.2495
AAEL022548	0	0	0	0.0201558	0.0349986	0	0	0	0	0.0184028	0	0.0919127
AAEL020850	4.55773	6.44712	6.75033	11.7356	14.0143	9.48215	10.7491	13.1616	12.8756	13.1132	9.31139	9.75646
AAEL021988	0	0	0	0.0835969	0	0	0	0	0	0.305306	0.421399	0.0635353
AAEL027067	8.36923	7.27749	9.46635	19.6046	9.14809	11.0172	13.3354	12.416	9.65532	7.23602	13.4934	9.84138
AAEL022816	0	0	0	0.0987561	0	0	0	0.0411254	0	1.21726	1.24454	0.67551
AAEL004075	5.2269	5.16063	5.25583	5.32259	4.11958	5.71084	5.08194	4.65639	4.66795	5.91451	5.44927	4.57837
AAEL021045	0	0	0	0	0	0.0955402	0	0	0	0.155511	0	0.04315
AAEL004057	7.52601	7.93606	9.19786	7.61406	6.91738	8.62303	8.5957	8.72293	7.76815	9.09318	7.51432	10.0354
AAEL004071	288.72	350.245	319.846	339.949	451.771	272.855	327.253	416.829	432.091	433.782	296.65	327.095
AAEL004069	31.3314	47.4893	41.5554	34.2794	49.167	28.1192	38.2687	55.2209	44.6957	44.4453	33.8011	32.4233
AAEL004067	39.8007	42.0222	45.1551	49.374	56.5003	35.5206	47.9785	49.0909	48.5256	55.2163	41.0884	48.2388
AAEL004063	5.12696	5.83276	6.59493	6.45704	5.86477	7.07675	7.14875	4.5505	5.7295	8.40484	5.90889	7.39898
AAEL004065	46.0826	59.9735	51.0786	53.6604	59.377	40.5572	52.0554	78.2658	62.9458	64.3641	50.0546	47.2303
AAEL004064	2.21001	2.26257	2.46748	2.79099	1.82132	3.04669	3.85405	2.56762	3.34856	2.48997	2.41839	2.1628
AAEL004043	7.01648	10.0645	9.9436	8.73443	13.4517	10.8944	17.2102	18.8263	13.5338	10.1388	12.1688	12.5762
AAEL022257	3.01116	4.22722	2.48538	0	0.0541719	0.262497	0.0575662	0.155902	0.0692063	1.48119	0.943578	1.04328
AAEL024655	10.3865	8.51531	11.144	13.0441	10.434	15.9149	13.1087	12.4007	11.7538	11.5043	13.7276	12.1785
AAEL004055	4.37022	3.05632	5.18167	2.79433	3.44438	5.86333	5.98363	4.16616	5.16557	5.13411	3.47797	3.8542
AAEL022486	0.678848	0.433079	0.754269	0.415507	0.405838	1.00512	0.790656	0.648868	0.604882	0.782453	0.287995	0.355268
AAEL026538	0	0	0	0	0	0	1.43756	0.432579	0.576078	0	0.523627	0
AAEL004056	23.8856	29.1837	34.2665	22.9088	37.3235	21.7344	30.9642	37.1392	38.5847	29.4379	22.8108	28.6603
AAEL022954	0	0.121424	0	0.116497	0.252859	0.245051	0.0537404	0	0	0.0531829	0	0
AAEL004053	3.84063	6.37045	4.73834	4.98609	4.88751	8.62739	6.78898	7.06638	6.86834	6.97554	5.14844	5.68429
AAEL004052	32.4979	26.447	38.3572	27.1202	34.2822	34.723	37.318	35.0537	35.4167	34.523	31.4017	33.4774
AAEL004042	45.8509	56.2618	49.4736	45.8947	46.001	40.1854	56.954	59.1837	59.0435	66.5456	47.9415	52.3371
AAEL020053	0	0	0	0	0.136416	0	0	0	0	0.14346	2.21772	1.79127
AAEL004076	24.0776	32.4158	27.4093	27.2431	29.025	24.4437	27.915	30.7552	31.8659	30.01	31.7192	35.1502
AAEL004054	34.979	33.1354	28.0221	48.3725	32.467	31.9538	30.8753	34.4772	28.374	37.3072	37.1385	35.7389
AAEL004046	0.256773	0.314592	0.289006	0.27861	0.221733	0.625124	0.535514	0.792822	0.386278	0.763139	0.889473	0.529373
AAEL004068	11.3199	8.59564	11.904	10.8183	9.59978	16.845	12.3364	10.5094	8.90262	10.4476	10.1475	9.96706
AAEL025778	0.0210278	0	0	0	0.0726332	0	0	0.0696771	0.0463956	0	0	0
AAEL017198	1900.44	2515.28	1648	1499.33	2361.46	1370.37	1483.26	1882.76	1996.14	1657.35	1409.72	1629.83
AAEL026508	0	0	0	0	0.0883858	0	0	0	0	0	0	0
AAEL021479	0.330172	0.0488979	0.0519088	0.46914	0.0950387	0.736834	0.317409	0.0911708	0.13876	0.0856679	0.346847	0.178278
AAEL023301	1.90837	1.00396	0.822839	8.55567	1.3282	5.0534	2.27395	1.93481	1.13121	1.08638	1.74225	1.52873
AAEL004048	35.3251	39.1115	37.0883	43.3274	26.2963	53.4579	38.8403	38.2656	30.1365	76.4175	35.8811	35.5758
AAEL004060	225.803	431.366	269.378	241.6	285.286	170.67	215.451	400.649	304.037	320.856	283.41	243.683
AAEL004050	2.69964	4.10218	3.35765	2.28052	2.74639	2.32116	2.88454	3.24732	3.427	4.29871	3.7454	3.96969
AAEL028173	0.596789	1.23737	0.862022	0.741977	1.0307	0.624297	0.547641	0.61797	1.15216	0.812938	0.598431	1.46619
AAEL026169	6.98745	4.9622	6.28551	12.0341	5.45957	13.1962	7.94128	7.16579	5.93598	6.31154	9.23233	6.85256
AAEL004070	0.241158	0.500012	0.796199	0.548256	0.951996	0.259482	0.632279	0.713477	0.494083	0.750863	0.587282	0.468772
AAEL004074	5.32531	6.59208	6.82421	9.66538	5.03243	8.74506	6.19075	6.71824	4.63971	11.3797	7.12475	5.96786
AAEL026414	0.191608	0	0	0	0	0	0	0	0	0	0	0.0482811
AAEL023760	0	0.11073	0	0	0	0	0.0980152	0	0	0	0.0535528	0
AAEL023572	0.0604465	0.313321	0	0	0.104396	0.0505861	0.0554684	0.200294	0.200053	0	0	0
AAEL015598	5.08957	7.99439	7.63797	4.80655	7.36946	6.15237	7.21792	10.0932	8.11026	8.35689	7.47494	8.39431
AAEL025030	2.24722	3.28543	3.82857	2.73662	2.22667	3.78539	2.657	3.28163	2.55858	5.9522	3.58233	2.76592
AAEL004059	149.332	142.98	119.109	194.8	157.734	129.529	145.36	190.314	165.474	119.608	129.691	115.286
AAEL004081	75.8034	102.712	98.8794	63.6403	65.5851	49.517	92.926	93.1952	106.806	96.9973	77.5483	84.5474
AAEL001616	63.5571	50.7056	66.5592	96.0786	55.9954	85.9542	69.8933	65.0829	52.0699	57.3319	83.656	66.5508
AAEL023527	4.43116	0	0.664988	4.40735	0.695722	26.6325	3.32692	0	0.888806	1.82911	0.807882	0.609031
AAEL021006	1.91575	2.70699	1.72745	2.19258	2.49282	5.34232	1.42685	2.04896	1.78775	3.20541	2.32233	1.95406
AAEL028708	0	0	0	0	0	0	0	0	0	0	0	0
AAEL001619	18.6601	20.783	22.0436	12.4882	14.1369	14.8034	16.1049	19.2506	21.8102	19.4655	14.3292	16.0461
AAEL001631	4.92903	3.98131	4.19317	2.28585	2.68963	3.4417	4.38435	4.03307	3.60288	4.44871	3.57807	3.9089
AAEL019987+AAEL019988	11.7628	14.4512	12.5581	18.0518	14.5406	12.8334	13.7741	15.7322	13.9188	14.8108	15.1118	15.2381
AAEL001622	14.1703	15.1621	17.7319	16.896	15.4063	16.5975	18.5649	18.4093	14.8478	17.8297	16.6631	15.8526
AAEL001600	4.74919	3.59789	5.01299	2.95229	4.85034	5.00631	4.23235	5.2582	5.08815	5.14225	3.70906	3.7972
AAEL020974	0	0.119075	0.284415	0.0571217	0.347153	0.288372	0.105401	0.0475748	0	0.260769	0.172765	0.130241
AAEL001625	2.87953	3.85888	2.31876	3.00376	3.76019	1.70449	1.22452	5.29438	1.937	5.80396	8.45107	3.29165
AAEL001601	17.2746	16.2229	21.5552	27.3393	22.2004	21.4299	18.0899	20.2026	17.4318	22.1009	21.8565	22.5835
AAEL025607	2.45683	0.776825	1.28768	2.41919	0.159118	6.48687	2.02905	0.742856	0.650488	1.05978	1.55206	1.10504
AAEL001623	105.598	96.6371	109.123	111.068	143.186	107.244	104.537	109.52	116.229	113.527	98.4315	111.609
AAEL001628	5.07785	6.30951	7.7582	8.84744	7.1838	6.63047	8.62534	9.6659	9.29671	4.18617	8.05303	7.97652
AAEL001626	4.3343	7.06843	4.43525	7.53796	6.67581	10.1394	6.14047	6.99203	7.57782	12.775	7.77746	7.85582
AAEL001612	0.795747	0.299243	0.315522	0.822508	0.181894	2.66376	0.629987	0.510549	0.456145	0.255048	0.657124	0.318459
AAEL027922	0	0.215211	0.0571156	0	0.119511	0.0579103	0	0	0	0	0.0693887	0
AAEL001627	4.0477	4.67206	3.99534	4.73153	3.29715	6.33832	5.05458	4.77037	4.46541	7.90111	5.06309	4.99978
AAEL001607	11.0569	20.9581	16.4974	19.8149	17.2599	13.6061	21.8235	35.8247	18.9464	26.1423	20.2392	20.228
AAEL025425	12.0653	17.1537	17.6409	8.4346	10.657	7.73152	11.0716	12.108	11.9413	14.2751	11.5454	12.7688
AAEL001610	2.91982	2.52936	3.4004	4.89326	5.49177	3.48119	3.26662	3.11457	3.30939	3.95918	3.24872	2.87238
AAEL001615	17.5508	31.4566	25.8177	16.6031	29.3012	20.0407	22.1181	29.9826	27.7091	32.5142	21.9793	23.8221
AAEL001624	1.00182	1.09967	1.41058	3.69267	6.00488	3.99472	1.46009	2.09916	1.82033	5.35163	3.2501	3.87565
AAEL001597	4.15068	4.64447	6.19931	2.55566	4.60835	2.48114	3.92977	4.36621	4.86975	4.54714	4.02997	3.88471
AAEL001604	6.99691	5.60934	7.20022	12.8998	7.39746	10.2455	6.40552	5.41981	4.75714	7.17927	7.98534	6.7005
AAEL013702	26.8946	32.8303	30.2771	24.9723	28.9504	19.3022	29.7562	33.1561	29.5334	33.9022	24.6643	26.9339
AAEL020318	0.185515	0.192321	0	0.184518	0.320398	0	0	0	0.204659	0	0	0.140237
AAEL023648	0	0	0	0	0	0	0	0	0	0	0	0.325437
AAEL010932	5.52092	2.746	2.96534	12.6884	2.21725	6.82006	3.37129	2.26152	2.93336	4.04597	4.82374	2.37059
AAEL019957+AAEL010931	8.4518	10.551	9.78596	12.8271	10.0545	14.6705	12.8756	13.0921	12.8971	13.9551	11.2013	9.55226
AAEL010938	3.3559	4.24712	4.13691	2.99107	2.59686	3.72031	6.07906	4.87403	4.90423	5.97642	4.45771	5.10664
AAEL020441	3.57506	5.55933	3.28279	1.86682	1.62078	3.17887	4.51087	8.03321	4.48629	2.3132	1.92688	1.79042
AAEL028927	0	0	0	0	0	0	0	0	0	0	0	0
AAEL020617	0.990323	0.306384	0.42368	2.26396	0.277598	3.42359	0.980134	0.455287	0.38896	0.645074	1.23221	0.631036
AAEL022296	0.901966	0.541349	0.293871	0.613818	0.532919	0.655512	0.544529	0.491567	0.549893	0.366438	0.57123	0.305028
AAEL010933	1.79636	0.842171	0.698852	2.41262	0.563184	5.16111	1.24944	0.928873	0.769974	0.987104	1.76688	0.657344
AAEL023623	0	0	0	0	0	0	0	0	0	0	0	0.169175
AAEL010939	9.10978	8.90943	10.6876	13.4108	9.91163	12.4825	11.2337	10.853	8.70145	11.3079	10.6286	10.3657
AAEL010941	4.23863	2.19234	3.64147	6.84509	3.20367	9.58889	5.52066	3.81329	2.73523	2.6158	5.23746	3.4453
AAEL020085	0	0.227493	0.543376	0.436525	1.32647	0	0.604109	0.363568	0.484175	0	0	0.165884
AAEL026383	6.1928	7.16796	5.26035	3.58807	3.42669	3.11962	4.74486	3.33704	5.90327	1.96561	2.89391	4.99951
AAEL025404	10.7333	8.03801	9.11669	18.8685	6.88409	20.4193	13.1277	8.98184	7.88247	10.7672	12.1238	8.9392
AAEL013808	13.8691	14.0863	16.4695	26.4702	17.3079	24.6682	22.2632	24.524	14.567	17.3774	24.3024	15.3735
AAEL024331	0	0	0	0	0	0	0	0	0	0	0	0
AAEL021658	2.18386	1.43793	1.60766	0.557706	0.356781	0.963202	1.97692	2.15135	2.47433	1.28641	1.2133	1.29391
AAEL013812	0.0230378	0	0.0380304	0.022914	0.019894	0	0	0	0.0508304	0	0.0693036	0.104491
AAEL023664	1.55101	1.96523	2.2759	1.54268	3.31119	3.1729	3.67681	3.67609	3.42214	2.4649	2.16011	3.22428
AAEL010089	10.5853	9.60767	9.86089	7.38302	9.67184	10.0716	13.1395	12.8439	13.5674	8.13698	7.83973	9.76158
AAEL026267	221.592	65.5302	222.078	233.723	91.9223	430.082	276.658	123.804	91.51	86.2121	183.322	137.844
AAEL024592	53.8938	9.34066	29.5113	67.4971	10.9298	174.325	48.0117	13.5259	13.7791	21.5814	71.4904	30.866
AAEL005165	263.427	226.922	273.538	317.566	233.389	293.108	264.647	257.771	232.88	326.056	299.964	283.087
AAEL028105	16.6193	22.7366	23.0497	19.3753	15.8806	17.5563	24.751	23.2464	30.3568	19.5459	17.6212	26.4649
AAEL020940	0	0	0	0	0	0	0	0	0	0	0	0
AAEL009515	0.438264	0.151448	0.158946	0.852003	1.26726	0.355658	0.38389	0.275041	0.249071	0.241211	0.492739	0.235925
AAEL020795	0	0	0	0	0	0	0	0	0	0	0	0
AAEL009517	0.261788	0.180928	0.0823151	0.185986	0.0538247	0.386005	0.308865	0.113595	0.0412576	0.045283	0.237507	0.0753885
AAEL027487	0	0.174524	0	0.167443	0	0.140886	0	0.139458	0	0	0	0
AAEL009514	0	0	0	0	0	0	0	0	0	0	0	0.0373639
AAEL009513	2.84378	2.51365	2.84138	3.06668	6.95353	3.70761	2.66452	3.07489	3.07119	4.07764	1.53086	2.6928
AAEL019522	0.686184	0.57714	0.769408	0.978674	0.838508	2.11281	1.31875	0.858007	0.799844	1.89294	2.47966	1.56592
AAEL019874	0	0.0387019	0.0821698	0.0742632	0.0322378	0.187454	0.137031	0.103086	0.0274565	0.113008	0.124783	0.253987
AAEL019873	0	0	0	0	0	0	0	0.0695216	0	0	0	0
AAEL021432	2.49672	1.14883	1.77425	3.20041	2.42119	3.65374	2.40137	1.9466	2.13574	2.13396	2.31616	2.19015
AAEL021015	3.36002	3.69764	4.77865	4.26742	3.74963	4.54232	3.84227	5.73811	5.36054	11.2194	6.89403	5.66606
AAEL012135	0.746103	0.63698	0.434701	0.261915	1.09908	1.17533	0.241644	1.41792	1.40411	1.6341	0.924192	1.79155
AAEL012140	5.07707	6.04572	6.62561	6.38046	6.45786	7.55035	8.09019	7.78642	6.66064	6.07479	5.67582	6.04215
AAEL012137	5.4558	4.74438	5.85576	6.32095	5.12547	6.99089	6.47359	6.42338	5.59992	7.02348	4.80951	5.42344
AAEL012139	56.1645	64.2801	62.9276	84.7173	68.1407	57.5232	121.252	94.1419	85.985	37.7615	74.6266	90.6446
AAEL012138	8.99476	15.5889	10.362	8.2329	11.2221	7.27349	13.6976	18.6051	11.9015	13.8561	13.1419	12.5143
AAEL012143	2.44595	0.760705	1.38436	5.1784	1.65956	9.29901	1.8918	0.665753	0.269836	4.06167	2.66291	2.24519
AAEL013108	5.14091	5.72725	5.63657	6.63964	5.3405	7.62856	6.75945	5.83505	5.75608	6.2573	6.23224	5.71909
AAEL027982	0.439568	1.18481	0.907038	0.393485	0.569375	1.28752	4.07401	4.95223	3.83094	1.19755	1.36641	2.15985
AAEL026661	2.52782	2.16874	2.4102	8.71313	7.79059	2.44373	1.63975	2.81611	1.77899	0	0.218515	0.0329461
AAEL013111	29.8434	40.0519	39.3355	23.3936	20.377	25.1688	21.1112	23.5296	17.0429	71.7572	38.3026	30.9346
AAEL013109	0.1758	0.10935	0.0290207	0.104913	0.0910858	0.117698	0.193586	0.145631	0.23273	0.0957889	0.0352567	0.132893
AAEL013107	15.7738	15.6804	17.181	9.99367	14.1188	13.8034	15.5983	17.7805	16.7659	15.1421	12.4587	13.5574
AAEL013110	0.211903	0.439355	0.32482	1.68612	1.62074	2.73605	1.77785	1.02816	1.30244	0.41236	0.364263	0.800927
AAEL013115	5.66987	5.15519	7.94999	8.27419	5.1269	8.46899	7.47387	5.46685	4.34515	6.23571	5.44081	5.7528
AAEL013114	12.4378	16.6646	16.6035	13.2641	13.9588	12.2501	13.4325	14.0602	11.9876	14.8834	11.3464	13.7808
AAEL013116	19.5029	27.5324	25.9266	25.0298	28.0174	22.7147	25.7729	29.4457	26.9687	35.7486	28.3885	27.9572
AAEL013113	6.5779	10.0438	9.13307	8.87555	11.0083	8.5347	11.6044	11.2361	9.50685	10.1411	6.69827	8.98129
AAEL023905	0.205452	0.372732	0.127184	0.408696	0.221769	0.0429844	0.094266	0.468036	0.226654	0.186576	0.154513	0.427098
AAEL014040	2.90704	3.27201	4.04477	1.32179	2.5462	3.85777	3.3917	3.85307	4.94799	3.24337	1.20766	2.8254
AAEL017435	7.33072	7.14628	7.88998	19.5333	16.2215	16.9407	19.3401	17.3038	13.0498	17.3617	16.8736	14.7827
AAEL014038	3.41295	1.68321	2.24267	5.76754	1.05871	10.5375	4.56099	2.66257	2.22985	1.38419	3.38912	2.02891
AAEL023296	0	0	0	0	0	0.025239	0	0.0249832	0	0	0	0
AAEL014037	17.1842	15.2242	18.277	13.3064	16.2003	14.7028	17.0743	14.3627	16.2857	16.2338	12.49	13.0774
AAEL014039	357.718	571.818	414.539	403.835	465.123	296.017	386.304	597.081	449.072	525.734	446.969	424.594
AAEL026668	6.98574	5.4527	7.50249	9.98549	6.103	10.9402	8.0599	7.79206	6.3884	7.05808	7.79353	6.71677
AAEL021395	11.046	9.38735	11.8736	16.5864	13.2727	18.112	13.9276	14.2753	11.4302	13.9775	14.1138	12.0801
AAEL025496	0	0	0	0	0	0	0	0	0	0	0	0
AAEL028246	0	0	0	0	0	0	0	0	0	0	0.17189	0.129581
AAEL013405	1.29739	0.988152	1.28939	1.79078	1.30325	1.79481	1.91944	1.33795	2.07388	0.841563	1.22131	1.44109
AAEL013406	0.340765	0.824289	0.70316	0.451911	0.343307	0.190118	0	0.0940957	0.187965	1.0831	0.227802	0.558125
AAEL014125	2.43633	0.818519	1.54543	4.4426	0.81817	5.22941	2.5048	1.28943	1.56785	0.962844	3.46097	1.85876
AAEL013528	55.2319	78.1025	64.5111	65.4831	78.5032	54.892	84.3783	90.0347	92.9189	76.3773	63.9281	73.9113
AAEL013527	51.1761	72.9796	60.4552	33.5145	51.501	41.4379	45.4373	56.8747	64.4852	65.653	48.8582	62.2442
AAEL013522	11.1159	9.64849	14.3525	10.4468	11.2367	14.6254	14.0558	13.1721	11.1687	13.857	13.37	13.2109
AAEL013521	18.2733	20.695	18.2897	25.1202	22.1013	18.8033	19.7138	17.7264	17.5498	16.3643	18.013	18.5598
AAEL013526	10.6388	11.1452	11.4617	8.48754	5.31877	9.89672	7.66621	9.07281	5.4112	21.7227	11.791	10.3618
AAEL004544	4.10818	1.8432	2.03451	8.56072	0.895616	19.8504	3.0406	1.68486	1.79799	0.954091	4.10598	2.21968
AAEL013525	35.5504	37.6702	38.2083	37.4358	37.466	32.0807	38.8418	39.826	39.4527	38.4938	38.3484	41.3743
[truncated: 17,599 more rows]
